# Supplementary material for: Predicting beef diet nutritional composition and intake from rumen metagenomic profiles
Source: Anim Nutr. 2026 Jan 6;25:297–309. doi: 10.1016/j.aninu.2025.10.005 (PMC13081704; doi:10.1016/j.aninu.2025.10.005)
Supplement: Multimedia component 2 [file mmc2.xlsx]

## Sheet: Table S1
Table S1 Mean importance of microbial genes (KEGG ortholog codes) and genera (genus names) based on permutation analysis for diet classification.
Microbial gene/genera	Mean importance	Rank
K01869	4.11	1
K11905	3.44	2
K03043	3.15	3
K03227	2.71	4
K03885	2.68	5
K01733	2.65	6
K14125	2.63	7
K06866	2.62	8
K03657	2.51	9
K03116	2.47	10
K02396	2.46	11
K02390	2.37	12
K03046	2.35	13
K02469	2.23	14
K00265	2.2	15
K04077	2.12	16
K01890	2.09	17
K01534	2.03	18
K01258	2.01	19
K03555	1.97	20
K03811	1.93	21
K03596	1.89	22
K03055	1.86	23
K02397	1.85	24
K21755	1.85	25
K01872	1.76	26
K04562	1.76	27
K02405	1.74	28
K06208	1.74	29
K22373	1.73	30
K07062	1.7	31
K04058	1.69	32
Mitsuokella	1.69	33
Chloracidobacterium	1.68	34
K02945	1.67	35
K02383	1.67	36
K09978	1.67	37
Solibacillus	1.65	38
Aciduliprofundum	1.64	39
Acaryochloris	1.64	40
K02414	1.63	41
K02410	1.6	42
Rhodopirellula	1.58	43
K03407	1.58	44
K01868	1.57	45
K01610	1.55	46
Endozoicomonas	1.54	47
K00432	1.53	48
K02392	1.52	49
K08161	1.51	50
Micavibrio	1.51	51
K01295	1.49	52
K13444	1.47	53
K03412	1.47	54
K00176	1.47	55
K02400	1.45	56
K00937	1.45	57
K01903	1.45	58
K13252	1.44	59
K06001	1.44	60
CandidatusAmoebophilus	1.42	61
K02518	1.41	62
K02533	1.4	63
K12058	1.39	64
K07235	1.38	65
Syntrophobotulus	1.38	66
K00390	1.38	67
K09792	1.38	68
K03703	1.37	69
Riemerella	1.37	70
Singulisphaera	1.37	71
K02404	1.37	72
K02663	1.36	73
Tenacibaculum	1.36	74
K02192	1.36	75
K03075	1.36	76
K03326	1.35	77
K02388	1.33	78
Roseburia	1.33	79
K01870	1.33	80
K23498	1.33	81
K00688	1.32	82
K03222	1.32	83
K13018	1.32	84
K01887	1.32	85
K03839	1.3	86
K03622	1.3	87
K14652	1.3	88
K06603	1.29	89
K22011	1.29	90
Multiple	1.29	91
Rathayibacter	1.28	92
K02408	1.28	93
K05995	1.27	94
K08096	1.27	95
K05571	1.27	96
Arcanobacterium	1.27	97
Rummeliibacillus	1.26	98
K01493	1.25	99
Oenococcus	1.25	100
K09126	1.25	101
Dehalococcoides	1.24	102
K09963	1.24	103
K02355	1.23	104
K01689	1.23	105
K18677	1.23	106
K04043	1.23	107
K04045	1.21	108
Herbaspirillum	1.21	109
Paludisphaera	1.21	110
K07118	1.21	111
K02407	1.21	112
K02413	1.2	113
Opitutus	1.2	114
K16149	1.19	115
K02389	1.19	116
K07478	1.18	117
K06193	1.18	118
Aeromicrobium	1.18	119
K03226	1.16	120
K01519	1.16	121
K10716	1.16	122
Sedimenticola	1.16	123
K03552	1.15	124
Oleispira	1.15	125
K01053	1.14	126
K07495	1.14	127
Chlamydia	1.14	128
K02411	1.14	129
K00266	1.13	130
K07264	1.13	131
K09125	1.13	132
K15342	1.13	133
Rhodobacter	1.13	134
Bibersteinia	1.12	135
K07164	1.12	136
K09858	1.12	137
Lacimicrobium	1.11	138
K18118	1.11	139
K00246	1.11	140
Hydrogenobaculum	1.11	141
K01876	1.11	142
K09791	1.11	143
K03798	1.11	144
Rubinisphaera	1.11	145
Cyphellophora	1.1	146
CandidatusMethylopumilus	1.1	147
K02421	1.1	148
Rhodothermus	1.1	149
K09690	1.1	150
K03409	1.09	151
Parageobacillus	1.09	152
CandidatusWalczuchella	1.09	153
Marinobacter	1.09	154
K07101	1.09	155
K03753	1.08	156
K05772	1.08	157
Sulfurihydrogenibium	1.08	158
K03723	1.08	159
K04061	1.08	160
K17884	1.07	161
Paraphaeosphaeria	1.07	162
K06384	1.07	163
K02974	1.07	164
Emticicia	1.07	165
K02422	1.07	166
K03605	1.07	167
Pseudobutyrivibrio	1.06	168
K07392	1.06	169
K03205	1.06	170
K00188	1.06	171
Dyella	1.06	172
Acidaminococcus	1.05	173
Colwellia	1.05	174
Shimwellia	1.05	175
K02510	1.05	176
K03582	1.05	177
K07732	1.05	178
K01682	1.05	179
K09710	1.05	180
Alteromonas	1.05	181
Halolamina	1.05	182
K02337	1.05	183
K02409	1.04	184
K12998	1.04	185
K04056	1.04	186
K14093	1.04	187
K01916	1.04	188
K03574	1.04	189
K02556	1.04	190
K07012	1.04	191
K13016	1.04	192
Lysinibacillus	1.03	193
K08640	1.03	194
K00575	1.03	195
CandidatusPhytoplasma	1.03	196
K03601	1.03	197
K14092	1.02	198
K06034	1.02	199
K01810	1.02	200
K09140	1.01	201
K03495	1.01	202
K09946	1.01	203
K02492	1.01	204
K07063	1.01	205
K02171	1.01	206
K23779	1	207
Methanocella	1	208
K03070	1	209
K07552	1	210
K00442	1	211
K04565	1	212
Methanoplanus	0.99	213
K12061	0.99	214
K02614	0.99	215
K03118	0.99	216
Brucella	0.99	217
K07058	0.99	218
K03408	0.99	219
K03809	0.99	220
K02420	0.99	221
K03655	0.98	222
K03537	0.98	223
Pleurocapsa	0.98	224
Alternaria	0.98	225
Jonesia	0.98	226
K17104	0.98	227
K02346	0.97	228
Planctomyces	0.96	229
K12062	0.96	230
K03631	0.96	231
K01817	0.95	232
Nitrosospira	0.95	233
K03526	0.95	234
Thermogymnomonas	0.95	235
K05979	0.95	236
K02834	0.95	237
Sarcina	0.94	238
K04749	0.94	239
Microcystis	0.94	240
K01573	0.94	241
Rhodoluna	0.94	242
Selenomonas	0.94	243
Natrialba	0.94	244
K18285	0.94	245
K03168	0.94	246
Trichoderma	0.93	247
CandidatusEvansia	0.93	248
K17105	0.93	249
K06188	0.93	250
Mucinivorans	0.93	251
K00053	0.93	252
Anaerolinea	0.92	253
K09457	0.91	254
K03787	0.91	255
K03581	0.91	256
K00760	0.91	257
K23775	0.91	258
K13378	0.91	259
Turneriella	0.91	260
K09119	0.9	261
Oscillatoria	0.9	262
Thermodesulfatator	0.9	263
K03406	0.9	264
K15727	0.9	265
K19221	0.89	266
K21721	0.89	267
K13663	0.89	268
K07459	0.88	269
K02911	0.88	270
K06972	0.88	271
K08984	0.88	272
K01703	0.88	273
K02046	0.87	274
K03572	0.87	275
K03925	0.87	276
K02394	0.86	277
K01751	0.86	278
K21001	0.86	279
K01687	0.86	280
Haladaptatus	0.85	281
K20215	0.85	282
Geoglobus	0.85	283
K10040	0.84	284
K03608	0.84	285
K17992	0.84	286
K02416	0.84	287
K02683	0.84	288
K20904	0.84	289
Myroides	0.84	290
K03044	0.84	291
K03306	0.83	292
K00303	0.83	293
K23163	0.83	294
K03973	0.83	295
K12278	0.82	296
K05873	0.82	297
K02837	0.82	298
Photobacterium	0.81	299
K03783	0.81	300
CandidatusMethanoplasma	0.81	301
K13658	0.81	302
Psychromonas	0.8	303
K20627	0.8	304
Sneathia	0.8	305
K03737	0.8	306
Tatlockia	0.8	307
K01808	0.79	308
K03312	0.79	309
K11928	0.79	310
K09766	0.79	311
Caldanaerobacter	0.78	312
K19824	0.78	313
Acidihalobacter	0.78	314
K13017	0.78	315
K03702	0.78	316
K01955	0.78	317
K02412	0.78	318
K02418	0.78	319
K02899	0.78	320
K10679	0.78	321
K03610	0.78	322
K03272	0.77	323
K01735	0.77	324
K14392	0.77	325
Taylorella	0.77	326
K00556	0.77	327
K02393	0.76	328
K03167	0.76	329
Verrucomicrobium	0.75	330
K00844	0.75	331
K03734	0.75	332
K02042	0.75	333
K02968	0.75	334
K10761	0.74	335
K07165	0.74	336
K02417	0.74	337
K07586	0.74	338
K13694	0.74	339
K02944	0.73	340
K23144	0.73	341
K14098	0.73	342
K03763	0.73	343
K12234	0.72	344
K01792	0.72	345
K03215	0.72	346
Haloterrigena	0.71	347
K05515	0.71	348
K03223	0.7	349
Isosphaera	0.7	350
K06123	0.7	351
K02401	0.69	352
K08315	0.69	353
K07004	0.69	354
K02570	0.69	355
K07339	0.69	356
K19166	0.69	357
K01937	0.69	358
K15915	0.69	359
K14665	0.69	360
K09726	0.68	361
Petrimonas	0.68	362
K01966	0.68	363
Alcanivorax	0.67	364
K03217	0.66	365
Pannonibacter	0.66	366
K01247	0.66	367
K21977	0.66	368
K00996	0.66	369
K11780	0.65	370
K01754	0.65	371
K04066	0.65	372
K23976	0.64	373
K06985	0.64	374
K09824	0.63	375
K00564	0.63	376
K07002	0.63	377
K15888	0.63	378
K03650	0.62	379
K03210	0.62	380
K02406	0.61	381
Aeromonas	0.6	382
K03500	0.6	383
K02398	0.6	384
K02907	0.6	385
K14441	0.59	386
K00765	0.59	387
K16694	0.58	388
K03098	0.58	389
K22450	0.58	390
K07396	0.58	391
K07793	0.58	392
K02892	0.56	393
K15866	0.55	394
K03609	0.55	395
K09807	0.54	396
Glarea	0.54	397
K02041	0.54	398
K02519	0.54	399
Fibrobacter	0.53	400
K02549	0.53	401
K02357	0.53	402
K07728	0.51	403
K09730	0.5	404
K09000	0.49	405
K02884	0.49	406
K21898	0.49	407
K02933	0.48	408
K03620	0.48	409
K14097	0.48	410
K07486	0.48	411
K05304	0.47	412
K00974	0.46	413
K23242	0.46	414
Methanogenium	0.46	415
K07484	0.45	416
K01894	0.45	417
K20527	0.45	418
K02902	0.44	419
K02197	0.44	420
K01881	0.44	421
Hirschia	0.43	422
Nannochloropsis	0.43	423
K01849	0.42	424
Pantoea	0.41	425
K02437	0.41	426
K06196	0.41	427
K02916	0.4	428
Haloprofundus	0.4	429
K16704	0.38	430
K03284	0.38	431
K01790	0.34	432
K00065	0.34	433
K02316	0.34	434
K07084	0.34	435
K01809	0.33	436
K00031	0.33	437
K07491	0.32	438
K03073	0.32	439
K16179	0.31	440
Sulfurovum	0.31	441
K16326	0.3	442
K01239	0.28	443
K01643	0.28	444
K09139	0.28	445
K11690	0.27	446
K02909	0.27	447
K03553	0.27	448
K07444	0.27	449
K23537	0.27	450
K02965	0.26	451
K07446	0.23	452
K03602	0.23	453
K03496	0.23	454
K18923	0.23	455
K09007	0.22	456
K17249	0.22	457
Methermicoccus	0.21	458
K16052	0.21	459
K02961	0.21	460
K02954	0.19	461
K07460	0.19	462
K01620	0.19	463
K02011	0.18	464
K01874	0.17	465
K03544	0.17	466
K03311	0.16	467
K22699	0.13	468
K03543	0.12	469
K21900	0.11	470
K06976	0.1	471
Allofrancisella	0.1	472
K07744	0.1	473
K00283	0.09	474
Saccharophagus	0.08	475
K03701	0.07	476
K00558	0.06	477
K16650	0.05	478
Halapricum	0.01	479
K02967	0	480
K03324	0	481
K02111	0	482
K02913	-0.01	483
K12063	-0.02	484
K12506	-0.04	485
K01873	-0.04	486
K04940	-0.04	487
Tilletiaria	-0.05	488
K22213	-0.05	489
Cycloclasticus	-0.05	490
K02343	-0.06	491
K02015	-0.08	492
K07445	-0.09	493
Trichosporon	-0.12	494
K04096	-0.14	495
K06381	-0.14	496
K00600	-0.15	497
K06178	-0.16	498
K00384	-0.18	499
K07503	-0.18	500
K21512	-0.21	501
K03169	-0.22	502
Parabacteroides	-0.24	503
K00895	-0.26	504
K01156	-0.28	505
K06207	-0.3	506
K07751	-0.32	507
K20484	-0.34	508
K03106	-0.36	509
K22074	-0.37	510
K21488	-0.41	511
K16926	-0.42	512
K00969	-0.45	513
K09127	-0.46	514
K23078	-0.46	515
K01710	-0.47	516
K23356	-0.48	517
K06905	-0.48	518
K00399	-0.5	519
K06908	-0.51	520
Barnesiella	-0.53	521
K03462	-0.54	522
Porphyromonas	-0.56	523
K07158	-0.57	524
K15633	-0.58	525
K05989	-0.62	526
K03405	-0.66	527
K00662	-0.68	528
K19142	-0.68	529
K00099	-0.72	530
K15876	-0.74	531
K01889	-0.76	532
K08138	-0.78	533
K03636	-0.79	534
K02112	-0.79	535
K14155	-0.79	536
K02245	-0.8	537
K17733	-0.83	538
K13038	-0.98	539
K18682	-1.02	540
KEGG = Kyoto Encyclopedia of Genes and Genomes.

## Sheet: Table S2
Table S2 Mean importance of variables [microbial genes (KEGG ortholog codes), and genera (genus names)] based on permutation analysis (g/kg DM).
Variable	ADF	CP	GE, MJ/kg	ME, MJ/kg	NDF	Starch	DMI1, kg/d
Predicted diet	2877.55	0.917	0.001	NA	3414.94	12417.2	NA
K01869	2299.85	4.505	0.005	0.013	3378.6	13366.4	0.0568997
K14125	1998.1	1.16	0.003	0.021	2439.71	8043.59	0.0459692
K03043	1887.06	3.11	0.002	0.006	2638.41	10897.6	NA
K01733	1694.86	3.669	0.004	0.032	1824.95	6301.74	NA
K03657	1683.29	1.825	0.002	0.003	2603.23	7565.58	0.0820463
K03227	1593.54	4.147	0.004	0.059	1970.49	4102.07	0.0603035
K02396	1474.41	1.546	0.001	0.032	1442.49	6327.34	0.0227094
K02469	1431.66	1.485	0.005	0.006	2588.09	6257.13	NA
K11905	1424.48	2.618	0.002	0.003	3017.34	11549	0.0362407
K03046	1314.57	0.632	0.003	0.002	2602.88	7577.84	NA
K03116	1255.5	4.128	0.005	0.009	1678.87	4592.53	NA
K07062	1221.12	1.66	0.002	0.055	1297.73	3734.61	0.0419616
K01890	1208.77	1.475	0.001	0.002	1461.97	5660.09	0.036703
K02390	1169.33	1.418	0.002	0.04	966.368	5155.49	0.0232062
K01534	1124.79	1.143	0.01	0.006	1897.96	5155.44	NA
K03885	1108.58	2.254	0.003	0.004	1391.62	4082.14	0.0266506
K06866	1089.61	1.42	0.008	0.002	2586.58	8780.83	0.0532719
K02518	1044.8	2.16	0.006	0.24	1103.02	4389.38	NA
K00265	1000.63	2.436	0.002	0.014	1080.97	4080.77	0.0614232
K03596	963.006	1.03	0.001	0.002	1197.28	3961.87	NA
K03055	947.714	1.759	0.004	0.284	558.549	2010.83	0.0425786
K04077	932.27	1.71	0.005	0.003	2441.96	4795.6	0.0291683
K01868	931.943	3.168	0.003	0.002	1192.81	3416.71	NA
K03555	919.904	1.639	0.002	0.009	1231.5	2863.91	0.027538
K02397	902.03	1.405	0.002	0.074	607.019	2766.93	NA
K02414	887.234	0.507	0.001	0.022	498.656	2401.03	0.0174349
K02945	830.52	2.675	0.001	0.006	1087.51	3015.93	0.0429106
K04043	820.198	0.756	0.002	0.003	1761.34	2634.99	0.0289273
K09963	819.517	1.115	0.009	0.002	1023.05	2133.87	0.0543074
K08161	808.971	0.992	0.001	0.057	544.961	2133.19	NA
K01689	800.097	2.96	0.003	0.002	1584.72	3296.86	0.0478402
Chloracidobacterium	792.966	4.037	0.002	0.002	1296.76	3757.84	0.0230873
K02407	787.908	0.739	0.001	0.009	766.079	2942.62	NA
Mitsuokella	768.508	0.484	0.057	0.004	1129.27	2182.48	0.0406272
K04562	759.838	1.258	0.001	0.005	754.426	3861.61	NA
K01258	742.043	1.736	0.002	0.055	680.933	1975.56	NA
Rhodopirellula	711.588	11.337	0.005	0.08	329.767	1283.65	0.047909
Singulisphaera	701.368	3.003	0.006	0.015	550.753	2776.33	0.0424133
K03407	701.331	3.866	0.002	0.002	905.269	3586.22	0.0234066
K23498	672.426	1.231	0.005	0.029	599.342	1283.05	0.0654451
K04058	670.226	2.927	0.011	0.005	631.757	1657.81	0.0463053
K09978	663.272	3.327	0.003	0.011	638.83	1389.27	0.0529628
K01872	651.763	6.795	0.004	0.003	1035.04	3602.65	NA
K02388	643.944	0.79	0.001	0.008	455.501	2415.92	0.0295248
K03412	631.394	1.643	0.001	0.001	886.685	3244.41	0.0304267
K01876	629.871	7.2	0.006	0.003	1025.7	3004.04	NA
K02405	627.653	0.898	0.001	0.004	648.678	2597.96	0.0376462
K00937	622.015	3.855	0.005	0.003	1436.19	2557.61	NA
K22373	618.011	1.024	0.002	0.002	1009.44	4033.67	0.0474606
K03326	606.523	5.263	0.002	0.01	424.3	2134.99	0.0420985
Micavibrio	601.714	3.235	0.008	0.007	937.747	1954.98	0.0621582
Rubinisphaera	594.388	2.549	0.001	0.02	242.747	1203.85	0.0358036
Thermogymnomonas	590.83	11.103	0.007	0.002	743.381	2673.63	0.0196056
K02400	579.62	0.769	0.001	0.009	484.459	2124.1	0.0346734
K06603	571.993	0.692	0.001	0.015	498.399	2399.24	NA
K02404	571.638	0.847	0.001	0.017	513.856	1821.55	0.0231311
K02663	565.008	3.006	0.006	0.168	610.834	1060.91	0.067429
K03798	562.525	1.446	0.003	0.001	1035.05	1680.43	NA
K01610	560.001	6.25	0.002	0.007	767.313	3678.9	NA
K02410	558.123	2.983	0.002	0.001	632.858	2404.66	NA
K09858	533.822	2.926	0.009	0.129	302.781	832.797	0.0519864
K07478	533.347	0.773	0.002	0.003	672.404	1686.74	NA
K07118	531.42	1.181	0.022	0.003	810.044	1252.79	0.026286
Multiple	512.437	1.061	0.003	0.002	748.847	1337.96	NA
Acaryochloris	507.368	1.058	0.001	0.002	597.85	2877.51	0.0147206
K02355	494.882	1.65	0.004	0.007	920.956	1667.23	0.0310113
K01903	494.459	1.498	0.001	0.002	499.171	1681.19	NA
K02389	492.696	0.802	0.001	0.011	324.372	1442.6	0.0257457
K03723	487.302	1.774	0.003	0.009	664.014	1297.54	0.0214723
Endozoicomonas	475.671	1.745	0.002	0.001	942.64	3033.99	0.0310676
K04056	465.311	2.347	0.003	0.086	443.971	774.748	0.0406575
Isosphaera	460.915	2.684	0.004	0.011	435.596	1063.58	0.0247316
K02392	458.81	2.334	0.002	0.012	525.996	1863.97	NA
K03703	457.562	1.98	0.002	0.003	1242.26	2293.44	0.0292249
Roseburia	454.431	0.539	0.003	0.002	675.743	1263.88	0.0385757
K01493	452.798	2.841	0.001	0.061	351.063	1523.6	NA
K22011	446.188	1.383	0.003	0.144	159.544	533.756	0.0503035
K03622	444.315	1.739	0.004	0.172	214.37	586.77	0.0466701
K03205	439.149	0.915	0.002	0.001	1015.3	1966.07	NA
Emticicia	437.514	1.663	0.003	0.009	425.15	1025.83	0.0506422
K03610	434.375	0.683	0.001	0.002	540.294	1796.39	0.0209473
K07235	424.261	2.175	0.002	0.001	794.77	2627.34	0.0366565
K01916	423.759	0.875	0.025	0.02	460.424	906.786	0.0441077
K01792	422.529	1.846	0.003	0.018	454.056	1552.6	0.0522385
K02533	420.891	1.336	0.005	0.001	725.311	1901.11	0.0617573
K00688	418.644	4.111	0.003	0.017	573.108	1206.46	0.0403726
K02413	408.55	1.461	0.001	0.009	320.425	1559.34	0.0250918
K02614	405.162	0.627	0.001	0.002	695.351	1245.86	0.0272183
K06193	404.895	2.324	0.008	0.039	690.264	1327.66	0.038179
K02412	402.337	0.996	0.001	0.005	250.148	1365.84	NA
Opitutus	398.001	2.258	0.001	0.002	184.572	905.283	0.0426292
K03070	388.523	0.881	0.003	0.008	591.173	873.438	0.0315864
K13016	383.441	1.839	0.028	0.004	628.701	1665.25	0.0608456
K01295	382.369	4.621	0.005	0.013	302.389	960.55	0.0278367
K00390	377.252	1.622	0.002	0.005	289.309	689.874	NA
K03222	366.98	0.801	0.006	0.012	542.946	911.269	0.0680203
CandidatusMethanoplasma	364.333	4.025	0.078	0.039	447.973	872.641	0.0333534
K01810	354.42	9.553	0.006	0.003	599.128	1357.56	NA
K07012	347.143	1.223	0.001	0.002	481.354	1095.15	0.06452
K03737	345.76	5.692	0.004	0.003	1245.27	1512.3	NA
K00266	345.206	3.053	0.002	0.01	546.721	967.163	0.0347395
K07264	344.715	0.985	0.002	0.004	263.945	918.783	NA
K02418	339.258	0.833	0.001	0.029	203.151	851.898	NA
K01247	334.772	0.657	0.001	0.007	319.238	1117.15	0.0918433
K02337	334.208	2.312	0.003	0.033	216.623	876.575	0.0434245
K03168	330.973	0.617	0.002	0.002	369.496	1016.93	0.0250332
K04749	328.96	1.731	0.001	0.07	150.061	553.053	0.0321026
K01887	327.473	0.608	0.001	0.001	416.43	1270.01	NA
K03210	323.225	1.473	0.003	0.006	330.17	1174.85	0.0425536
K02422	321.27	0.894	0.001	0.029	211.978	894.456	0.0406857
K03408	320.71	2.515	0.004	0.002	345.609	1437.39	0.0188907
K03223	319.387	1.028	0.005	0.021	365.855	539.71	0.042502
K21755	316.631	1.583	0.002	0.003	724.652	1395.04	NA
K03226	316.465	0.836	0.011	0.003	466.388	643.42	0.0856627
K13444	313.838	0.801	0.027	0.012	331.688	640.342	0.0591057
K03544	307.42	1.301	0.007	0.004	326.769	843.787	0.0424733
Verrucomicrobium	305.926	5.844	0.011	0.002	272.144	926.231	0.0448646
K03601	302.468	1.975	0.002	0.002	298.717	1020.09	0.035873
K03406	299.357	2.521	0.001	0.008	363.653	1369.7	0.0217897
K14665	298.947	2.297	0.001	0.042	215.949	794.511	0.0311388
K05995	297.962	5.018	0.002	0.103	95.003	397.553	0.0707614
K00575	294.192	2.199	0.001	0.001	308.331	1145.36	0.0207213
K21721	289.148	1.297	0.003	0.018	190.886	468.639	0.0347542
K03811	286.065	1.828	0.009	0.01	392.069	904.993	0.022755
K03839	285.398	2.201	0.002	0.005	205.254	836.473	0.0235799
K12063	285.299	0.651	0.001	0.004	400.248	672.031	0.027178
K01873	283.171	1.489	0.001	0.004	228.553	580.956	0.0477389
Thermodesulfatator	282.286	0.558	0.029	0.004	490.889	1062.76	0.0384201
K01870	279.027	2.003	0.001	0.002	416.587	1166.79	0.0302684
K17104	276.783	1.679	0.007	0.03	98.741	271.486	0.111636
K00188	275.095	0.684	0.002	0.002	244.924	583.656	0.0333781
Selenomonas	274.823	15.85	0.007	0.008	288.837	890.725	0.0384839
K03075	274.136	2.016	0.004	0.147	280.199	599.608	0.0334224
K01937	270.193	0.584	0.001	0.001	475.507	1026.57	NA
Microcystis	269.751	0.862	0.014	0.015	475.233	653.817	0.0335186
K02408	269.398	0.571	0.001	0.008	221.094	1035.18	NA
K00053	264.72	1.923	0.002	0.003	184.561	442.428	0.0279328
K02965	261.866	2.296	0.005	0.02	227.535	719.301	0.0305677
Syntrophobotulus	260.748	0.491	0.002	0.002	657.686	1077.11	NA
K02411	259.936	1.011	0.002	0.067	142.663	541.454	0.0385004
K00556	259.89	1.678	0.006	0.137	201.195	592.705	0.068306
K02409	256.964	0.864	0.001	0.009	156.414	846.816	NA
K03655	255.999	1.749	0.004	0.01	343.018	703.719	0.0235361
K01955	255.585	1.1	0.005	0.001	211.449	797.383	0.0748435
K14652	251.861	0.665	0.004	0.005	379.49	1050.53	0.065224
Paludisphaera	249.725	12.905	0.002	0.003	125.849	429.814	0.0501172
K07732	247.95	1.124	0.001	0.014	193.4	576.914	0.0398727
Acidaminococcus	247.707	0.333	0.008	0.001	359.493	730.708	0.0410266
K03526	246.299	1.361	0.001	0.003	308.646	816.214	0.0255393
K02417	246.23	0.631	0.001	0.007	204.679	562.183	0.0221394
K02416	245.381	1.019	0.001	0.025	162.971	697.919	NA
K15342	243.322	1.178	0.001	0.001	221.112	668.705	NA
K15866	241.693	0.984	0.002	0.005	218.683	642.003	0.0274214
K07486	238.801	2.125	0.003	0.016	202.767	584.821	0.0359591
K21001	237.579	3.301	0.008	0.014	163.06	484.617	0.102093
K17992	237.193	2.666	0.002	0.002	140.293	530.43	0.0270235
K00303	235.734	14.147	0.03	0.008	218.267	585.816	0.077826
K00432	232.143	0.754	0.002	0.013	185.389	651.116	0.022356
K06123	231.675	2.2	0.017	0.037	185.911	247.983	0.0578486
K05571	229.838	1.566	0.002	0.004	165.935	598.214	0.0394803
K03973	225.771	0.916	0.002	0.008	240.906	1042.57	0.0300807
K02401	224.488	0.872	0.001	0.083	175.619	690.045	0.0338788
K02556	223.455	0.498	0.001	0.008	151.284	622.281	0.0245688
K03563	219.154	2.146	0.001	0.001	197.319	671.236	NA
CandidatusWalczuchella	217.935	4.091	0.003	0.002	170.113	549.023	0.0868348
K02420	217.812	1.213	0.001	0.003	223.751	901.582	NA
K03495	216.048	0.759	0.001	0.003	826.292	1001.25	0.026136
K03169	215.954	0.836	0.001	0.003	193.656	625.08	0.0279704
K03925	215.292	2.271	0.003	0.036	245.274	488.359	0.0414495
K03581	214.946	5.108	0.007	0.006	230.681	376.461	NA
K03631	210.563	0.607	0.001	0.002	430.711	1027.08	NA
K09726	210.365	0.938	0.01	0.002	320.164	581.245	0.0683205
Turneriella	207.562	1.179	0.003	0.005	166.249	385.769	0.0489283
Aeromonas	205.763	0.24	0.001	0.003	147.547	725.098	0.0541081
K02974	202.813	0.958	0.002	0.018	149.637	440.836	NA
K01687	198.711	5.282	0.001	0.004	156	524.017	0.0406397
K03217	197.825	0.585	0.003	0.003	417.593	797.788	0.0322451
Sedimenticola	196.488	4.662	0.008	0.028	165.964	480.027	NA
K02970	193.313	1.693	0.007	0.018	166.749	336.549	0.0456009
K03702	193.28	2.201	0.002	0.001	227.699	551.198	0.0261273
Rathayibacter	192.306	4.887	0.005	0.016	136.691	324.438	NA
K02111	191.049	1.04	0.005	0.002	304.777	733.261	0.042625
K01703	189.938	5.528	0.001	0.003	111.136	506.592	0.0251369
K09457	189.369	1.716	0.006	0.001	449.35	610.459	NA
Anaerolinea	188.239	32.734	0.003	0.024	98.094	320.702	0.0720955
K01754	184.94	1.376	0.001	0.003	151.88	324.427	NA
K11928	184.162	1.212	0.007	0.005	397.621	439.315	NA
K03215	182.372	2.245	0.002	0.004	259.925	495.036	NA
K01735	181.168	1.962	0.005	0.001	283.896	709.128	0.0499607
K09730	180.706	0.874	0.002	0.018	97.273	510.909	NA
K02398	178.612	2.869	0.002	0.005	200.214	789.098	0.0376007
Bibersteinia	177.009	3.903	0.002	0.018	167.721	371.853	0.042272
K02357	176.808	0.795	0.007	0.006	423.197	549.083	0.0372939
K13017	176.303	3.118	0.027	0.016	232.769	470.759	0.0810765
K02419	175.753	0.695	0.001	0.048	145.296	486.191	0.0258179
Shimwellia	173.796	0.574	0.002	0.001	219.499	753.091	0.050491
K03311	172.671	4.818	0.003	0.003	293.243	504.087	0.036025
Pantoea	171.409	1.835	0.002	0.001	334.75	718.82	0.0343979
K03189	169.152	1.038	0.001	0.016	32.659	166.822	NA
K02837	168.608	0.441	0.001	0.002	194.747	464.974	0.01854
K02335	166.877	2.601	0.003	0.008	258.741	452.515	NA
K18118	166.814	2.1	0.001	0.016	144.937	549.84	NA
K01620	165.009	1.083	0.003	0.006	101.259	240.964	0.0293808
K03650	163.928	1.156	0.002	0.002	95.874	344.446	NA
Jonesia	162.047	1.28	0.002	0.002	288.378	656.173	0.0391097
K00176	161.872	0.9	0.001	0.002	318.353	761.247	0.03313
K13018	159.573	2.042	0.006	0.004	245.79	563.947	0.0400046
K14095	157.686	0.305	0.001	0.008	124.938	481.424	0.0356489
K13658	157.285	7.891	0.002	0.116	84.068	235	0.0470547
Aciduliprofundum	155.951	0.662	0.002	0.055	149.673	500.085	0.028676
K03608	155.112	1.609	0.001	0.001	107.944	530.46	0.0237665
K23976	154.982	0.585	0.059	0.092	152.621	263.719	0.0581266
K07064	154.73	0.665	0.001	0.007	164.273	321.94	NA
Halolamina	153.721	0.793	0.001	0.008	205.03	578.436	0.0312836
Dehalococcoides	153.341	1.469	0.004	0.041	164.424	486.916	NA
K06972	152.161	0.584	0.003	0.001	491.91	463.505	0.0461629
K14441	151.815	6.139	0.002	0.007	179.017	430.724	NA
K09791	150.599	2.772	0.01	0.815	145.843	402.455	0.101987
K00246	149.558	2.47	0.003	0.01	287.043	563.339	0.0459629
K02197	149.356	63.878	0.022	0.004	338.096	637.355	0.0366826
Myroides	147.5	5.859	0.01	0.004	124.161	377.235	0.0362039
K01156	147.242	0.526	0.002	0.005	128.549	358.364	0.0292761
K01881	146.782	1.949	0.005	0.002	344.543	557.746	0.0624598
K01892	144.725	1.337	0.002	0.004	212.575	232.987	NA
K02387	144.661	0.692	0.001	0.009	113.506	429.911	0.0317463
Herbaspirillum	144.593	0.547	0.002	0.006	185.261	378.661	0.0272181
K03701	143.501	1.931	0.002	0.005	134.621	266.303	0.0751065
K01751	143.361	0.721	0.003	0.002	204.968	466.713	NA
K07793	142.229	1.8	0.004	0.003	206.863	542.02	0.0399025
K02406	141.793	2.008	0.003	0.162	107.312	253.066	NA
K02346	141.51	1.254	0.002	0.01	139.096	381.847	0.0281213
K09710	141.382	1.369	0.001	0.026	187.867	681.745	0.0298632
K07283	140.501	0.801	0.007	0.003	126.863	188.724	0.0657654
K04485	138.29	2.122	0.002	0.002	114.378	292.712	NA
Nitrosospira	137.835	0.468	0.007	0.003	348.668	972.355	0.0413401
K17752	137.773	1.918	0.001	0.001	64.038	378.703	0.0271459
K01889	135.905	0.515	0.001	0.005	88.387	520.256	0.0414017
K07165	135.511	0.828	0.048	0.008	135.957	168.352	0.0655145
K04066	135.456	1.705	0.003	0.009	270.951	626.365	NA
K09951	134.398	2.622	0.001	0.002	123.849	360.169	0.0318014
Fibrobacter	134.091	4.903	0.012	1.273	150.76	255.743	0.0615543
K23779	131.813	0.25	0.016	0.003	232.982	636.52	NA
K15633	131.659	0.376	0.001	0.002	83.299	487.709	NA
K00962	131.005	1.931	0.001	0.004	207.359	360.724	0.0534758
Solibacillus	130.486	1.347	0.005	0.072	190.099	633.333	0.0478527
K01174	126.414	0.865	0.004	0.038	96.47	154.433	0.0411284
K09119	124.46	0.591	0.001	0.011	110.589	316.254	0.0359484
K02967	123.843	1.398	0.001	0.002	212.112	455.421	NA
Alcanivorax	123.819	0.55	0.007	0.002	191.297	445.119	NA
K10761	123.578	0.428	0.003	0.003	225.057	400.293	0.0238061
K03500	122.243	0.949	0.001	0.004	142.449	551.045	NA
K00600	121.517	0.954	0.001	0.002	99.749	329.873	0.0392081
K15984	120.985	0.316	0.001	0.003	123.776	259.196	NA
K13694	119.435	1.646	0.001	0.011	98.642	349.243	0.0366667
Archaeoglobus	116.789	1.393	0.004	0.002	152.842	389.307	0.0310287
K04757	116.766	0.794	0.001	0.004	214.185	222.907	NA
K07004	115.824	1.135	0.03	0.24	132.696	263.548	0.034312
K12998	114.509	1.737	0.004	0.008	184.335	292.15	0.0323146
K02907	114.42	1.897	0.004	0.013	116.439	332.803	NA
K03539	114.138	1.329	0.003	0.001	148.42	316.309	0.0540164
Tatlockia	113.996	1.88	0.009	0.013	130.376	283.896	0.0465838
Immundisolibacter	113.744	0.868	0.001	0.014	58.33	154.62	0.0334461
Glarea	112.672	0.859	0.007	0.001	209.628	484.127	0.0278736
K16052	111.869	1.955	0.001	0.008	128.459	300.654	0.0365935
K15977	111.683	1.221	0.002	0.002	157.834	175.092	0.0375532
K04075	111.468	0.911	0.002	0.003	58.563	354.463	0.0328287
K16326	111.195	0.577	0.001	0.001	78.919	202.218	NA
K03629	110.908	1.931	0.002	0.002	94.342	374.588	NA
K14097	110.886	0.717	0.001	0.002	83.893	244.55	0.037233
K02944	110.296	1.433	0.001	0.008	52.09	214.919	0.0268335
K03572	110.208	1.495	0.001	0.002	53.817	290.493	NA
Planctomyces	109.022	1.321	0.003	0.005	126.119	313.788	0.0327833
Geoalkalibacter	108.547	0.927	0.007	0.006	127.613	185.584	0.0395854
K02046	107.98	1.398	0.003	0.003	96.149	387.224	0.0437125
K14096	107.569	0.658	0.001	0.002	44.367	267.627	NA
K15727	107.003	8.672	0.005	0.041	58.913	135.009	0.0582192
K00399	106.916	0.451	0.005	0.004	90.349	331.419	0.0590093
K02112	106.451	0.378	0.001	0.003	101.42	211.454	0.0629005
K02916	105.635	4.766	0.003	0.087	87.997	293.477	NA
K09690	105.454	3.415	0.004	0.003	131.86	334.935	0.042047
Leclercia	105.247	0.89	0.006	0.005	66.76	273.411	0.0374604
K02954	104.879	3.097	0.003	0.013	110.785	274.515	NA
Erwinia	103.705	2.127	0.002	0.006	112.45	358.892	0.0409622
K03320	103.538	0.943	0.001	0.01	99.74	270.061	NA
K03113	102.979	2.411	0.001	0.053	77.675	189.081	NA
K06208	102.805	8.023	0.007	0.004	100.893	285.205	0.0278669
K09824	102.418	0.553	0.001	0.025	85.138	433.918	0.0769971
K03050	102.02	0.546	0.001	0.005	62.23	147.315	NA
K08309	100.138	1.212	0.001	0.003	73.718	393.383	0.0581089
K09155	99.896	12.215	0.484	0.014	374.157	235.139	NA
K02221	99.477	0.372	0.001	0.002	87.889	297.978	NA
K07108	99.154	1.786	0.002	0.005	60.691	194.465	NA
K01428	99.075	2.173	0.001	0.062	51.89	117.879	NA
K03220	98.827	0.642	0.004	0.005	123.569	158.62	0.0586461
K10941	98.157	0.402	0.001	0.01	62.986	126.164	NA
K02899	98.11	1.563	0.002	0.037	76.33	202.87	0.0435955
Oleispira	98.05	2.871	0.004	0.016	126.432	234.197	0.0342633
K03644	97.965	1.091	0.003	0.003	54.776	110.612	NA
K03588	97.948	1.304	0.003	0.001	214.528	258.218	NA
K17884	97.91	1.209	0.001	0.005	78.559	236.056	0.0358739
K01153	97.083	1.75	0.004	0.007	92.691	284.858	0.0648118
K02884	96.972	2.934	0.006	0.004	129.037	397.903	0.0344876
Sarcina	96.585	4.948	0.015	0.004	489.558	855.01	0.026114
K03734	96.539	0.254	0.004	0.002	121.494	491.831	0.0396702
K20627	96.518	4.363	0.003	0.002	157.737	481.757	0.036439
K07175	96.438	1.048	0.017	0.002	346.087	328.899	NA
K03187	96.218	2.368	0.001	0.024	31.772	129.634	NA
K09807	96.199	1.523	0.001	0.003	80.612	222.322	NA
K02519	96.148	1.236	0.001	0.001	162.788	295.406	NA
K18677	95.979	0.447	0.001	0.004	52.781	227.7	0.0275573
K07446	95.08	0.367	0.001	0.001	77.02	224.994	0.0366305
K02042	94.816	1.32	0.005	0.005	95.439	195.592	0.0275664
K07460	94.787	0.896	0.001	0.011	73.763	221.672	0.0250659
K07484	94.708	5.023	0.002	0.003	58.423	174.948	NA
CandidatusAmoebophilus	94.653	0.42	0.001	0.007	39.215	224.719	0.0387763
K14103	94.375	0.626	0.002	0.006	44.53	135.623	0.0280476
K01952	94.364	0.623	0.001	0.003	84.266	288.906	0.0252971
K09007	94.254	0.575	0.001	0.016	71.83	225.471	0.0287881
K00065	94.184	1.911	0.003	0.006	60.38	252.721	0.0465495
Oscillatoria	93.956	0.491	0.001	0.001	110.364	216.089	0.0311859
K03553	93.83	1.617	0.002	0.002	55.143	283.22	NA
K07063	93.191	0.854	0.003	0.004	76.371	242.554	0.17289
K02383	92.922	11.211	0.006	0.002	126.438	268.202	0.0444269
K14098	92.44	1.08	0.001	0.002	86.761	197.709	0.0279813
K22844	92.169	4.538	0.003	0.019	68.304	170.966	0.0782494
Planctopirus	91.702	0.71	0.003	0.002	93.349	186.949	0.0409065
K01874	91.658	1.535	0.002	0.004	133.214	230.708	0.0295653
K09766	91.523	9.734	0.005	0.002	155.612	335.94	0.033481
K09792	90.796	0.85	0.003	0.005	63.435	312.835	0.029094
Thermobifida	90.788	3.826	0.04	1.316	199.284	115.975	0.0983024
K08984	90.659	0.687	0.002	0.005	119.045	281.064	NA
K18682	90.514	1.999	0.003	0.004	71.013	339.511	0.0499798
Aeromicrobium	90.259	0.346	0.001	0.002	132.384	200.791	NA
K23775	90.113	2.291	0.001	0.012	83.392	199.314	0.0418807
K03620	89.738	195.304	0.123	0.005	559.067	613.95	0.064299
K06001	89.669	0.494	0.002	0.004	53.757	328.528	NA
K01902	88.935	0.938	0.001	0.001	68.678	152.633	NA
K19221	88.599	1.364	0.002	0.003	119.701	342.951	0.0453833
K02911	88.52	3.098	0.007	0.106	87.232	240.127	NA
K03072	88.068	1.148	0	0.001	61.723	246.364	0.0649779
K03699	87.961	0.358	0.002	0.008	68.748	138.637	0.0387028
K00952	87.568	1.11	0.001	0.007	41.276	99.967	0.0403504
Dokdonella	87.533	0.573	0.001	0.001	96.095	426.813	NA
Marinomonas	87.253	0.757	0.001	0.006	62.352	122.744	0.0267691
K02683	87.023	0.537	0.001	0.009	97.966	183.854	0.0686678
K03188	87.015	1.879	0.001	0.028	38.702	132.553	NA
K01053	86.167	0.634	0.006	0.004	232.475	311.054	0.0575034
K01573	85.981	0.523	0.005	0.006	72.027	232.437	0.0287916
K03431	85.885	0.989	0.002	0.001	233.801	255.239	NA
K02399	84.945	0.584	0.001	0.008	85.659	213.854	0.0330833
K05515	84.869	0.683	0.001	0.004	119.175	258.908	0.0287213
K07492	84.699	0.885	0.002	0.003	84.898	206.83	0.0336941
K06181	84.589	1.033	0.018	0.172	82.28	234.719	0.0588267
K20527	84.401	2.038	0.003	0.147	139.46	168.143	0.036019
K03602	84.164	1.147	0.002	0.042	123.059	256.793	0.0219392
K03609	84.062	1.778	0.001	0.002	89.452	423.276	NA
K03086	83.595	1.469	0.002	0.001	232.499	282.169	0.0380263
K02759	83.382	0.544	0.007	0.001	411.678	501.343	NA
K01894	83.342	0.677	0.001	0.006	160.682	358.16	0.0280618
K03117	83.194	1.053	0.001	0.005	154.363	363.657	0.0228314
K03106	83.136	2.142	0.003	0.003	149.649	260.469	NA
K03073	82.591	0.986	0.002	0.01	82.503	205.966	0.0296894
Colwellia	82.344	0.659	0.001	0.001	55.9	416.851	0.0443082
K00996	82.343	0.655	0.001	0.002	106.678	563.385	0.0666752
Dorea	81.995	0.677	0.003	0.002	139.101	176.135	0.0552075
K00844	81.827	5.938	0.005	0.003	82.142	226.287	0.0399868
K22074	81.444	1.252	0.004	0.051	89.47	244.358	NA
K07744	81.157	2.034	0.003	0.003	88.219	142.671	0.0362127
Acidihalobacter	80.961	0.394	0.014	0.005	180.69	439.434	0.0315118
Tolumonas	80.924	0.31	0.001	0.001	81.131	230.018	0.0398261
K02510	80.647	0.665	0.002	0.005	85.974	336.491	NA
K16704	80.585	0.673	0.007	0.008	99.673	183.203	0.0282247
Pleurocapsa	80.049	0.446	0.002	0.003	257.562	503.689	0.0338141
K00442	78.944	1.18	0.002	0.004	71.149	147.625	0.0665513
K00700	78.832	1.682	0.001	0.002	100.917	113.617	0.0656676
K05989	78.819	1.071	0.002	0.003	53.973	270.33	0.0500494
K02073	78.567	4.645	0.003	0.003	78.89	203.728	0.0439676
K23475	78.13	0.996	0.004	0.003	78.92	73.844	0.0493517
K02470	78.087	8.233	0.006	0.011	135.555	210.386	0.16109
K00123	78.047	1.75	0.002	0.001	58.532	150.454	0.034711
K00969	77.971	0.309	0.002	0.004	40.812	224.322	0.0604298
K16179	77.916	0.994	0.001	0.002	40.026	231.534	0.0435931
Pajaroellobacter	77.448	0.73	0.012	0.013	89.696	162.671	0.132189
K09793	77.368	0.643	0.007	0.034	59.498	156.565	0.0493882
K04764	77.012	0.495	0.001	0.001	56.058	202.461	0.0479147
K01924	76.835	0.735	0.001	0.002	38.652	221.049	0.0476604
K02038	76.386	0.432	0.001	0.001	137.853	434.787	NA
K00283	76.341	0.483	0.016	0.004	185.238	294.479	0.0555016
Riemerella	76.223	0.469	0.002	0.008	40.866	271.157	0.0257603
CandidatusMethanoperedens	76.085	0.385	0.002	0.006	88.047	144.907	NA
K03787	76.075	0.623	0.004	0.002	109.593	153.661	0.0395707
Thauera	76.067	0.341	0.002	0.001	59.693	210.036	0.07413
Megasphaera	76.045	10.086	0.024	0.112	132.679	150.292	NA
Rummeliibacillus	76.042	0.869	0.025	0.011	113.847	292.067	0.080743
K15876	75.831	0.293	0.002	0.003	61.801	295.303	0.0486975
K13252	75.705	3.823	0.005	0.006	41.942	269.609	0.0455505
K14122	75.651	0.901	0.001	0.007	52.496	140.024	NA
K11690	75.6	1.049	0.002	0.007	81.13	291.665	0.0456976
K01710	75.446	0.568	0.003	0.006	83.424	310.432	0.0435685
K21512	75.112	0.752	0.001	0.002	44.362	261.27	0.0343733
K04487	75.107	0.479	0.001	0.002	210.309	445.578	NA
K07396	75.05	1.914	0.005	0.072	55.813	216.241	NA
K06384	74.428	0.721	0.001	0.009	84.7	215.395	0.0448989
K04565	74.206	1.03	0.002	0.006	45.995	278.673	0.0721258
K19166	73.89	3.371	0.005	0.013	76.188	191.914	0.0444645
K15915	73.854	0.354	0.003	0.004	63.841	312.95	0.0326802
K14155	73.529	1.145	0.001	0.004	94.187	229.21	0.0534819
Methanothermus	73.053	8.48	0.005	0.004	101.158	253.006	0.023963
K00826	72.481	0.485	0.005	0.002	125.692	339.272	0.0488244
K01485	71.926	3.866	0.042	0.004	107.362	223.661	0.0587804
K19119	71.84	0.726	0.003	0.002	296.682	311.794	0.0487511
K03409	71.584	0.529	0.001	0.019	83.433	182.009	0.0632786
K07342	71.481	2.302	0.001	0.005	51.704	131.168	0.0349642
K07002	71.219	0.95	0.008	0.122	65.14	142.822	0.0740354
Nannochloropsis	71.215	10.716	0.017	0.005	51.358	565.78	0.0382807
K02913	70.883	14.608	0.011	0.059	80.591	229.023	NA
Nitrobacter	70.862	0.639	0.001	0.007	79.222	205.601	0.131223
Marinobacter	70.856	0.494	0.001	0.002	120.157	446.687	0.0351517
K02394	70.766	0.442	0.002	0.055	115.218	180.729	0.0429532
K14392	70.355	1.232	0.004	0.011	74.006	112.226	0.114122
Treponema	69.734	1.9	0.01	0.086	61.603	110.334	0.0888933
K14116	69.723	0.443	0.001	0.001	21.31	84.078	0.0332798
K01552	69.228	0.844	0.006	0.001	172.271	173.837	NA
K02437	69.017	1.645	0.003	0.002	147.566	226.99	0.0286566
K07164	68.654	0.624	0.002	0.001	78.146	212.646	0.0208514
K01966	68.503	5.653	0.022	0.005	89.478	308.26	0.0274382
K01790	68.468	0.253	0.003	0.005	98.939	275.013	0.0351592
CandidatusSolibacter	68.335	0.964	0.002	0.007	29.245	81.381	0.0500271
K09825	68.321	0.679	0.004	0.001	128.074	80.738	NA
K09126	68.269	0.413	0.001	0.002	55.618	187.229	0.0534258
K09721	67.829	0.463	0.001	0.001	42.912	102.4	0.0442615
K02902	67.734	2.154	0.004	0.008	79.242	208.102	0.0383824
K02011	67.708	17.68	0.01	0.006	66.311	189.112	0.0449074
K01479	67.607	1.827	0.006	0.033	48.901	147.701	0.108973
K02909	67.571	0.656	0.002	0.003	76.913	208.627	0.0558934
Rhodobacter	67.354	0.181	0.001	0.002	90.823	186.037	0.0305694
K02115	67.354	0.646	0.004	0.002	24.721	117.31	0.0312902
K07480	67.306	0.89	0.002	0.003	108.275	309.92	0.0325926
Megamonas	67.169	1.926	0.001	0.004	14.48	97.492	0.0444777
K07090	67.095	1.795	0.001	0.001	82.835	194.881	0.0347973
K02961	66.38	3.793	0.004	0.044	76.197	221.5	0.0271053
Thecamonas	66.377	0.438	0.003	0.001	121.182	310.986	0.108541
K00831	66.328	0.722	0.001	0.002	60.23	203.464	0.0335063
K06196	66.224	5.569	0.005	0.003	85.455	97.936	0.0355438
K02316	66.204	0.858	0.002	0.01	51.058	147.822	0.0792055
K14104	66.118	0.759	0.002	0.005	53.674	125.181	0.0369596
Methanoplanus	65.603	3.565	0.002	0.003	62.012	121.972	0.0470983
Photobacterium	65.481	2.582	0.001	0.003	51.75	164.324	0.0293209
K12058	65.175	3.581	0.006	0.006	59.147	287.906	0.0644392
K02441	65.108	0.491	0.001	0.004	46.052	77.924	0.0348934
K11754	65.099	2.695	0.001	0.002	67.89	246.366	0.0348106
Bacillus	64.72	1.438	0.006	0.069	85.704	37.619	0.153617
K09739	64.7	0.835	0.001	0.001	37.355	190.128	0.0606891
K04078	64.594	1.711	0.006	0.293	46.007	117.133	0.0343374
K03574	64.577	1.053	0.001	0.016	67.439	236.47	0.0227748
K00134	64.469	2.783	0.002	0.003	151.226	186.822	0.0424187
K03530	64.439	0.871	0.001	0.005	65.113	152.465	0.0442864
K01082	64.353	0.792	0.008	0.003	70.71	148.02	0.0363349
K00974	64.337	0.947	0.002	0.003	129.112	220.725	0.0272667
K07343	64.292	0.743	0.019	0.002	142.72	203.86	0.0458667
K02426	64.266	0.424	0.002	0.002	165.657	389.824	0.0186473
Tilletiaria	64.103	7.436	0.032	0.01	94.19	279.575	0.0572237
K01246	63.869	0.234	0.001	0.002	66.763	196.63	0.0479038
K10679	63.736	1.87	0.002	0.065	73.658	132.145	0.0353116
Oenococcus	63.683	0.702	0.002	0.003	86.234	200.536	0.0425368
K00956	63.583	2.752	0.001	0.004	24.601	92.062	NA
K02421	63.572	3.648	0.003	0.003	75.333	144.973	0.0261539
Rhodoluna	63.329	1.598	0.004	0.004	67.647	157.611	NA
K03190	63.323	1.257	0.001	0.015	29.451	101.568	NA
K06891	62.951	0.801	0.003	0.003	40.232	152.735	0.0302808
K00582	62.913	0.4	0.001	0.003	53.653	178.593	0.0416643
Methanosphaera	62.873	1.914	0.014	0.002	19.549	31.829	0.0426287
Histophilus	62.665	0.214	0	0.001	56.916	184.526	0.12502
Rhodothermus	62.608	6.663	0.002	0.005	45.196	133.757	0.0320366
K02956	62.376	3.017	0.005	0.176	38.118	127.459	0.0361103
K02192	62.223	0.392	0.002	0.002	109.789	172.75	0.0433406
K06188	61.721	0.293	0.002	0.003	96.769	158.783	0.024302
K03551	61.517	0.411	0.001	0.001	80.128	146.04	0.0414905
K09139	61.216	1.031	0.006	0.008	44.215	167.922	0.0504772
K01886	61.15	1.956	0.002	0.002	57.696	116.511	NA
K06914	61.033	0.793	0.002	0.007	51.367	93.436	0.0516484
Syntrophothermus	60.978	2.518	0.009	0.003	57.204	82.636	0.0492958
K14941	60.861	0.596	0.001	0.002	46.652	105.726	0.0391978
Mucinivorans	60.823	0.419	0.002	0.002	36.379	164.775	0.0362811
K02873	60.76	0.444	0.004	0.007	44.792	133.151	NA
K08096	60.647	0.577	0.002	0.01	83.173	198.931	0.0545624
K14119	60.611	0.42	0.001	0.007	21.321	96.901	0.0384571
K19142	60.568	0.724	0.006	0.032	50.33	202.985	0.0281684
Parageobacillus	60.567	7.251	0.003	0.015	41.759	105.212	NA
K03763	60.525	1.225	0.003	0.005	61.387	142.765	0.0364945
Fluoribacter	60.336	1.461	0.006	0.03	70.345	149.731	0.0621291
K01808	60.326	0.339	0.001	0.003	79.299	219.268	NA
Methanogenium	60.25	0.404	0.002	0.005	42.345	221.931	0.0359394
K10716	60.148	0.486	0.001	0.001	247.822	215.515	0.0228582
K03695	59.92	0.616	0.001	0.003	57.65	157.841	0.0345923
K04045	59.507	0.978	0.002	0.005	39.305	205.679	0.0457012
Tenacibaculum	59.434	2.225	0.009	0.001	92.272	186.554	0.0371001
K06207	59.338	0.496	0.001	0.003	84.22	180.177	0.0215418
Methanocella	59.21	2.647	0.001	0.001	51.709	131.475	0.0357482
K14094	59.19	0.559	0.001	0.003	39.589	164.555	NA
K00384	59.095	0.385	0.002	0.005	70.862	291.765	0.0422592
K00895	58.801	1.412	0.003	0.003	31.218	148.78	0.0570036
K07491	58.625	0.514	0.002	0.009	71.943	177.61	0.0268789
K05979	58.491	0.453	0.001	0.003	67.692	135.529	0.0509178
K01085	58.197	0.392	0.002	0.002	57.09	150.494	NA
K15888	57.894	0.687	0.001	0.004	40.255	107.716	0.0453956
K03928	57.783	0.586	0.001	0.002	64.726	321.52	0.0393747
Dyella	57.442	0.274	0.001	0.002	113.571	228.703	0.0436685
K03118	57.386	0.819	0.003	0.003	68.939	170.936	0.0332595
K17742	57.382	0.868	0.004	0.004	62.424	163.742	0.0312857
K14092	57.299	0.473	0.001	0.003	50.975	111.264	0.0648163
Saccharophagus	57.269	0.918	0.004	0.008	47.792	171.834	0.0382376
K11961	57.249	0.808	0.001	0.012	42.457	104.895	NA
K06862	57.198	0.451	0.001	0.003	42.156	148.933	NA
Hirschia	57.113	0.639	0.005	0.012	47.536	253.318	0.0256736
Spirosoma	57.066	0.665	0.005	0.006	52.996	135.627	0.0260319
K00656	56.964	0.289	0.001	0.001	177.455	256.358	NA
Alkalilimnicola	56.803	0.465	0.003	0.002	72.351	288.364	0.0196522
K16710	56.796	1.037	0.002	0.001	46.817	191.439	NA
K09125	56.77	5.361	0.002	0.001	50.767	142.902	0.0203633
CandidatusPhytoplasma	56.758	1.251	0.004	0.011	64.886	127.403	NA
K12234	56.526	0.629	0.001	0.004	80.058	106.883	0.0545144
K20531	56.48	5.207	0.002	0.051	83.534	146.331	0.0273625
K00872	56.34	0.343	0.001	0.001	43.612	225.609	0.0410206
K12061	56.145	0.441	0.003	0.002	379.303	353.028	0.043795
K03809	55.83	4.758	0.005	0.006	54.553	129.337	0.0456169
K03741	55.798	0.579	0.003	0.002	43.993	36.457	0.0809405
K03736	55.783	2.897	0.014	0.005	25.521	191.388	0.056108
K18923	55.749	0.597	0.005	0.009	53.318	233.167	0.0425988
Trametes	55.529	0.659	0.002	0.011	32.865	50.015	NA
Cyphellophora	55.423	2.827	0.003	0.001	62.417	185.468	0.0433268
K07137	55.372	0.273	0.002	0.001	346.806	294.032	NA
K06962	55.322	0.56	0.006	0.001	61.992	186.454	0.0446331
K00957	55.307	1.422	0.001	0.002	42.154	59.755	NA
K07501	55.291	1.272	0.005	0.051	24.425	66.602	0.0354559
K07050	55.243	2.365	0.009	0.024	60.727	132.268	0.0476931
K01486	55.105	0.457	0.009	0.005	38.365	162.357	0.0372818
K03272	55.097	0.903	0.002	0.015	50.587	178.987	0.0712519
K03324	55.053	0.251	0.001	0.004	28.858	194.799	0.0427492
K02921	55.01	0.336	0.001	0.002	48.704	127.765	NA
K01885	54.974	4.8	0.003	0.004	31.349	91.858	0.0243335
K09928	54.891	1.301	0.004	0.061	60.117	119.745	0.0909076
Tremella	54.882	0.456	0.002	0.001	41.189	155.104	0.0268134
K17995	54.826	1.367	0.003	0.001	84.138	121.07	0.0349832
Aerococcus	54.547	0.469	0.002	0.002	64.125	157.023	0.0647355
K08303	54.544	1.223	0.003	0.001	77.042	181.811	0.0535026
K09741	54.369	0.614	0.001	0.003	50.908	141.374	0.0271966
K00564	54.35	0.342	0.003	0.001	67.464	171.181	0.0454157
K13378	54.206	2.08	0.002	0.003	57.466	123.787	0.0483499
Chelativorans	54.143	0.521	0.003	0.002	52.994	145.77	0.0298466
K14653	53.953	0.662	0.002	0.002	54.2	100.046	0.0294606
K22452	53.934	0.828	0.022	0.001	80.273	96.726	NA
Kiritimatiella	53.915	1.321	0.002	0.008	38.903	104.332	0.10094
K03579	53.804	0.835	0.001	0.001	107.635	155.8	0.0340188
K01443	53.791	3.398	0.003	0.005	33.709	94.841	NA
K00244	53.583	0.408	0.002	0.002	32	125.082	0.0529288
K01809	53.519	0.156	0.002	0.002	59.518	160.53	NA
K00760	53.491	0.896	0.003	0.014	155.784	240.946	0.0419903
K02834	53.479	0.951	0.005	0.068	47.656	150.047	0.0321319
K23242	53.409	0.276	0	0.001	69.157	186.752	NA
K05304	53.359	0.77	0.001	0.004	54.866	188.659	0.0234834
Methermicoccus	53.334	1.017	0.001	0.002	32.581	157.449	0.0736642
Thalassolituus	53.293	1.021	0.001	0.026	85.141	115.881	NA
K21900	53.101	1.904	0.01	0.007	65.971	141.808	0.0347214
CandidatusProtochlamydia	53.046	0.874	0.004	0.007	32.621	74.757	0.0431285
K01879	53.023	1.423	0.001	0.009	28.745	74.296	NA
K03074	52.874	0.482	0.001	0.006	35.608	101.611	NA
K03310	52.87	1.685	0.001	0.002	91.282	128.419	0.0634345
K07341	52.791	0.3	0.007	0.001	48.815	167.204	0.0315485
K09474	52.546	1.063	0.003	0.002	87.368	203.404	NA
Blautia	52.392	0.328	0.003	0.003	75.872	62.775	0.0450332
Delftia	52.374	0.492	0.002	0.001	63.12	136.643	0.0651626
K04061	52.298	2.34	0.002	0.001	178.081	188.835	NA
Fibrella	52.298	0.752	0.001	0.003	53.09	180.583	0.0623372
Pandoraea	52.243	0.246	0.008	0.003	58.491	117.803	0.0355192
K06905	51.964	0.5	0.001	0.002	31.081	122.262	0.0306644
K03667	51.879	2.382	0.003	0.003	54.033	122.937	NA
K02041	51.824	1.004	0.002	0.004	32.182	158.986	0.0271452
K01915	51.803	1.148	0.002	0.002	35.65	93.161	0.0646353
K03496	51.4	2.478	0.002	0.004	40.835	129.946	0.036554
K07013	51.363	0.843	0.001	0.002	51.047	137.129	NA
K18700	51.34	0.684	0.009	0.002	31.991	95.062	0.0727039
Moorea	51.298	0.877	0.002	0.036	167.163	232.047	0.0765996
K01849	51.157	0.304	0.001	0.005	65.042	242.51	0.0489425
K06976	51.151	1.042	0.002	0.029	33.783	115.034	0.0289009
K09713	50.988	0.773	0.001	0.004	42.141	76.335	NA
K07459	50.95	17.154	0.013	0.002	68.204	267.548	0.118233
K04047	50.913	0.547	0.032	0.004	44.123	50.836	0.0339373
K03537	50.808	1.002	0.002	0.004	73.587	178.698	0.0252327
Salinibacter	50.794	0.87	0.002	0.003	30.66	68.877	0.0243728
K07503	50.634	0.365	0.001	0.004	63.113	151.721	0.0275111
K01956	50.541	3.093	0.004	0.003	38.439	189.459	0.0287048
K12506	50.392	0.648	0.001	0.006	37.963	189.899	0.0341958
K01682	50.353	4.904	0.004	0.001	72.081	159.621	0.0295527
K13038	50.256	0.822	0.002	0.002	39.498	179.136	0.0280365
K01999	50.196	0.467	0.002	0.001	226.513	227.548	NA
K21898	50.139	1.645	0.007	0.006	46.357	105.735	0.0274725
Lacimicrobium	50.061	3.333	0.002	0.003	75.061	109.167	0.0235371
Leptospira	49.806	0.675	0.001	0.001	88.716	145.589	0.0382422
K22129	49.672	0.778	0.004	0.002	40.742	132.513	NA
Caldanaerobacter	49.249	0.289	0.001	0.003	42.756	132.752	0.0442693
K03413	49.236	1.933	0.002	0.001	55.95	253.8	NA
K05810	49.224	0.627	0.001	0.001	42.252	79.137	NA
K03462	49.112	0.673	0.007	0.005	25.666	127.05	NA
Hafnia	48.843	2.368	0.002	0.004	37.865	160.129	0.0399205
K02557	48.822	0.471	0.001	0.002	35.238	264.684	NA
K04568	48.744	1.061	0.017	0.464	148.643	138.134	0.0921942
K09140	48.671	0.514	0.001	0.004	36.627	111.537	NA
K09975	48.57	0.987	0.009	0.002	63.549	73.357	0.069188
K06178	48.528	0.571	0.001	0.006	35.279	131.57	0.0232887
K03056	48.427	0.673	0.001	0.002	35.201	105.484	0.0355331
K04940	48.354	0.38	0.001	0.002	35.605	173.717	0.0447848
K02888	48.144	0.892	0.002	0.01	58.723	112.459	0.0589612
K21977	48.035	0.543	0.002	0.005	43.7	137.21	0.0580931
K03502	47.996	0.416	0.001	0.002	40.043	80.915	NA
K02933	47.992	0.284	0.002	0.002	49.22	157.019	0.0514679
K07101	47.887	1.207	0.018	0.019	104.603	102.653	0.100472
K00097	47.761	1.136	0.001	0.001	26.792	100.371	NA
K03605	47.734	71.269	0.029	0.003	374.31	251.951	0.0944497
K07060	47.691	1.078	0.001	0.003	39.484	50.589	0.0543504
K19134	47.681	5.632	0.004	0.001	37.818	126.615	NA
K06400	47.662	0.564	0.002	0.001	162.245	224.619	0.0369646
Actinobacillus	47.608	0.343	0.001	0.001	34.273	69.841	0.0503649
K11780	47.461	0.911	0.001	0.001	50.694	143.913	0.0641926
Algoriphagus	47.452	2.954	0.029	0.002	51.391	105.895	0.0603786
K06927	47.281	0.512	0.001	0.001	36.132	110.412	NA
K12940	47.113	1.198	0.001	0.001	36.088	111.994	0.051693
Toxoplasma	47.008	0.215	0.003	0.001	75.055	207.972	NA
K07581	46.995	0.53	0.001	0.009	38.835	70.293	0.0430923
K03105	46.672	3.117	0.001	0.002	37.013	110.649	0.0218339
K14112	46.643	0.364	0.001	0.001	35.842	130.871	0.0393415
Thioploca	46.621	0.513	0.005	0.002	54.305	122.158	0.0399823
K02124	46.544	1.006	0.001	0.002	38.239	114.708	NA
K07552	46.488	0.652	0.003	0.036	101.74	186.03	0.0494615
Trichoderma	46.487	0.508	0.003	0.002	56.825	178.034	0.0354932
Pestalotiopsis	46.396	0.721	0.004	0.001	73.949	188.014	0.0612413
K02015	46.379	0.442	0.002	0.006	34.21	172.985	0.0236873
K03746	46.338	0.28	0.002	0.001	131.775	198.411	0.0305999
K01893	46.266	0.563	0.001	0.004	40.865	85.131	NA
K09946	46.076	0.458	0.001	0.001	40.112	97.832	0.033228
Thermoproteus	46.076	1.137	0.003	0.002	65.726	113.957	0.0419282
K18234	45.887	0.816	0.008	0.003	65.577	155.303	0.033914
K02393	45.861	0.596	0.002	0.135	76.596	91.337	0.0491262
K00060	45.796	2.733	0.006	0.006	64.826	56.955	0.0458969
Petrimonas	45.564	2.525	0.043	0.397	178.199	171.081	0.0674403
K18447	45.523	0.721	0.013	0.203	39.818	115.529	0.0500004
K05716	45.488	0.801	0.002	0.042	20.562	29.039	0.0527775
Arcanobacterium	45.321	0.605	0.002	0.002	72.766	193.096	0.0433607
K08315	45.146	0.843	0.001	0.015	37.388	107.937	0.049882
K14273	45.071	0.698	0.001	0.004	40.488	115.202	0.0339152
K02078	44.985	1.902	0.004	0.046	37.381	113	0.0388255
K02037	44.892	0.423	0.004	0.001	102.065	193.522	NA
K02892	44.787	0.676	0.004	0.029	69.677	178.068	0.0489556
K02584	44.755	1.041	0.007	0.054	23.168	71.044	0.0810298
K01430	44.731	0.652	0.001	0.03	25.022	46.985	NA
Chlamydia	44.72	0.33	0.001	0.003	26.921	124.469	0.0640323
K07392	44.675	0.513	0.001	0.001	49.849	121.921	0.0417409
K02843	44.603	0.967	0.004	0.014	45.796	79.725	0.0543098
K00873	44.522	0.918	0.003	0.001	33.926	91.694	0.0340049
K06875	44.374	0.734	0.001	0.002	43.261	103.319	0.0415581
K11260	44.361	0.598	0.001	0.003	30.757	111.232	0.0365725
K02431	44.274	1.721	0.002	0.001	57.766	198.122	0.0258456
Stigmatella	44.25	0.548	0.004	0.002	33.216	155.133	0.0388837
K03744	44.145	0.569	0.007	0.002	62.913	116.519	0.0486168
K01006	44.125	2.676	0.005	0.015	55.771	65.547	0.0431396
K01495	44.118	0.748	0.003	0.004	47.622	137.538	0.0318789
Pirellula	44.069	5.568	0.002	0.035	20.061	72.612	0.0293258
K02171	43.883	0.77	0.001	0.001	42.522	119.786	0.0305629
Oligotropha	43.777	1.546	0.001	0.004	54.597	87.094	0.0333255
K16149	43.77	0.739	0.001	0.004	28.499	143.245	0.0837718
K05988	43.735	2.247	0.003	0.013	27.172	73.756	NA
K02968	43.661	2.424	0.007	0.065	56.74	138.712	0.0361061
K01180	43.582	0.895	0.007	0.007	47.266	177.577	0.0665931
K23356	43.235	5.409	0.012	0.006	71.123	181.86	0.0492586
K09722	43.119	0.566	0.001	0.003	40.872	63.131	NA
K01788	43.074	1.046	0.012	0.003	47.321	81.986	NA
Natrialba	43.056	0.315	0.002	0.002	42.591	139.237	0.142404
Halovivax	43.051	1.569	0.002	0.017	47.877	174.952	0.0365162
K14102	43.031	0.663	0.001	0.002	35.652	70.989	0.0444942
Pseudobutyrivibrio	43.022	0.879	0.007	0.002	73.657	151.289	0.119561
K19159	42.848	2.295	0.001	0.001	37.185	214.496	0.116556
K03538	42.804	0.543	0.001	0.001	51.089	108.24	0.0228727
K11959	42.784	0.877	0.001	0.032	44.982	50.136	NA
K01429	42.735	0.769	0.001	0.019	31.144	57.474	NA
K16190	42.684	0.588	0.005	0.002	36.089	47.615	0.0814301
Trichosporon	42.585	1.935	0.092	0.038	183.932	172.827	0.0455425
K03559	42.553	0.554	0.002	0.002	53.152	99.406	0.0473508
K00583	42.504	0.56	0.001	0.007	27.853	94.282	NA
Olsenella	42.388	1.313	0.04	0.004	81.174	47.961	0.0355191
K01662	42.303	0.391	0.002	0.002	38.366	108.662	0.0391371
K02495	42.241	0.829	0.002	0.002	55.922	170.362	0.0423462
K07089	42.147	0.232	0.003	0.003	34.063	95.77	0.044219
K02881	42.062	0.551	0.003	0.01	36.742	122.068	0.0453563
K09760	41.924	0.669	0.001	0.001	65.226	141.132	0.0516299
K01239	41.895	0.392	0.002	0.003	52.819	184.368	NA
Thioflavicoccus	41.886	0.891	0.002	0.003	33.144	70.682	0.0673378
K06934	41.858	0.282	0.001	0.005	34.159	135.994	0.0243614
K02503	41.741	1.229	0.002	0.029	47.447	122.935	0.0315115
K16694	41.624	0.619	0.001	0.002	27.613	97.43	0.0357097
Ogataea	41.6	0.28	0.002	0.002	49.468	112.437	0.0432195
K22450	41.589	0.803	0.001	0.003	41.066	168.172	0.0304997
K03550	41.581	0.406	0.002	0.003	44.83	131.099	0.0397533
K23999	41.518	0.46	0.005	0.003	45.7	109.642	0.0635452
K03552	41.498	0.68	0.001	0.002	41.065	103.043	0.0253209
K02886	41.467	1.801	0.004	0.002	68.068	167.144	NA
K24119	41.453	0.373	0.003	0.002	40.493	81.785	0.0259271
K01755	41.45	1.542	0.003	0.006	57.436	99.811	0.0505869
Sulfuricurvum	41.324	1.474	0.005	0.07	18.398	59.135	0.0355178
K09952	41.273	0.504	0.002	0.002	29.128	79.127	0.0274328
K18209	41.206	0.464	0.001	0.005	31.878	66.858	0.0434096
K19117	41.169	0.641	0.004	0.001	216.509	270.32	0.0440194
K03791	41.111	0.415	0.004	0.002	40.413	153.182	0.02444
Haladaptatus	41.098	2.64	0.002	0.006	55.189	133.749	0.027338
K07271	40.904	0.449	0.002	0.001	25.078	80.773	0.0383534
K09131	40.827	1.545	0.011	0.037	32.158	50.976	0.0555152
K07495	40.713	0.273	0.001	0.002	47.94	153.781	0.0319159
K10040	40.633	2.287	0.002	0.005	35.163	190.307	0.160775
K17105	40.602	0.494	0.001	0.001	40.821	96.122	NA
K08174	40.598	0.518	0.002	0.002	44.211	134.421	NA
K00133	40.597	1.466	0.005	0.002	32.95	44.358	0.0490823
K03415	40.579	0.786	0.001	0.002	20.858	50.392	NA
K02939	40.183	0.462	0.004	0.004	52.284	163.124	0.0329752
K00800	40.148	0.658	0.001	0.001	50.203	124.249	0.0464286
K03783	40.128	0.696	0.001	0.008	39.179	150.557	0.0262956
K07485	40.122	1.673	0.003	0.002	60.212	120.465	NA
K06918	40.037	0.901	0.001	0.008	20.077	46.198	NA
Allofrancisella	39.977	0.519	0.026	0.004	66.759	144.906	0.0405873
Alternaria	39.96	0.497	0.001	0.002	39.331	111.61	0.053022
K05520	39.955	1.18	0.001	0.003	33.414	104.724	0.0274554
K00705	39.904	0.868	0.003	0.005	15.106	65.256	0.031543
K00919	39.846	0.56	0.004	0.003	59.93	131.141	0.0483223
K03720	39.652	2.712	0.009	0.007	43.935	105.378	0.104822
Clavibacter	39.632	0.787	0.002	0.003	74.854	72.612	0.0578756
K01176	39.616	1.031	0.002	0.001	39.031	97.708	0.0414418
K03057	39.599	2.015	0.001	0.002	26.319	73.038	NA
K16650	39.465	1.391	0.003	0.002	37.804	64.729	0.0417403
K13993	39.376	1.119	0.009	0.005	34.989	103.14	0.0401039
K11358	39.332	0.725	0.004	0.001	81.716	173.559	0.0320216
K09127	39.315	0.72	0.006	0.019	26.655	127.296	0.03488
K09459	39.272	0.718	0.005	0.001	45.187	73.364	0.0397514
Salmonella	39.256	4.238	0.015	0.046	97.48	84.281	0.0467158
K03648	39.244	0.315	0.001	0.005	30.642	141.055	0.0634281
K07728	39.214	0.407	0.001	0.003	53.269	97.551	NA
K01673	39.202	0.38	0.002	0.007	28.669	102.551	0.0288793
K21471	39.176	0.264	0.005	0.001	151.563	74.551	NA
Pannonibacter	39.035	0.435	0.01	0.003	81.538	224.444	NA
K01262	39.03	0.618	0.001	0.003	16.973	60.724	0.0372171
K09607	39.022	0.266	0.001	0.002	17.259	84.61	0.0405838
K09897	39.013	0.498	0.001	0.001	33.179	53.989	NA
K02245	39.008	0.441	0.003	0.002	25.789	110.681	0.0365494
Hydrogenobaculum	38.931	1.339	0.002	0.007	59.965	140.842	0.0499268
K13039	38.851	0.637	0.001	0.003	32.836	52.888	0.0405341
K00558	38.836	0.62	0.001	0.003	47.795	149.577	0.0273157
K01934	38.674	1.763	0.002	0.002	33.082	114.698	0.0417437
K06985	38.645	0.558	0.004	0.004	30.79	108.611	0.0552898
K02343	38.644	1.17	0.002	0.003	35.193	56.311	0.0410584
K06908	38.439	0.574	0.001	0.002	15.303	96.96	0.0449371
K07096	38.363	0.444	0.001	0.001	20.724	68.58	0.0237434
Paraphaeosphaeria	38.339	0.547	0.001	0.002	67.946	123.826	0.0399083
K06872	38.284	0.3	0.002	0.002	40.477	143.575	0.0277117
K02915	38.284	0.26	0.001	0.005	57.45	83.303	NA
CandidatusEvansia	38.275	0.883	0.003	0.014	29.935	88.941	NA
K14093	38.219	0.738	0.001	0.001	48.672	127.002	0.0666125
K01921	38.18	0.533	0.001	0.001	45.752	134.201	0.0262363
K15924	38.136	3.513	0.007	0.002	43.56	103.333	0.0378995
K05311	38.097	1.071	0.003	0.011	40.777	128.693	0.0317238
CandidatusMethylopumilus	37.897	0.918	0.002	0.002	43.602	110.237	0.0558185
K09005	37.882	0.792	0.002	0.027	47.142	114.177	0.0948185
K06034	37.858	0.697	0.001	0.001	31.575	93.259	0.0434781
K23537	37.833	0.283	0.004	0.002	22.372	117.759	NA
Fimbriimonas	37.752	1.121	0.005	0.029	37.202	90.35	0.0621149
K08972	37.749	0.632	0.002	0.008	42.482	103.683	0.0497646
K07448	37.723	0.283	0.001	0.003	16.481	91.44	0.043708
K00325	37.712	0.425	0.001	0.002	40.271	73.911	NA
K00031	37.698	0.566	0.003	0.002	119.173	146.341	0.0224546
K03832	37.641	1.056	0.002	0.002	26.239	106.077	NA
K17290	37.565	0.566	0.002	0.002	57.089	176.932	0.047356
K06982	37.528	0.38	0.004	0.004	30.848	89.203	0.0542329
Caldisericum	37.444	2.752	0.007	0.003	27.023	42.64	NA
Saccharomonospora	37.43	1.267	0.029	0.122	80.334	21.411	0.0615803
K09154	37.33	0.354	0.001	0.002	36.006	55.455	0.0265461
K07158	37.238	0.852	0.002	0.001	25.636	92.52	NA
K14110	37.188	0.444	0.001	0.001	34.824	57.545	0.0447017
K03284	37.186	0.65	0.002	0.008	26.289	104.929	0.0402343
Proteiniclasticum	37.1	0.337	0.001	0.001	17.412	37.401	0.0346515
K10254	37.09	1.66	0.023	0.024	33.848	97.483	0.0432836
K03312	37.089	0.442	0.003	0.005	61.942	173.825	0.0273409
K03593	37.08	0.299	0.002	0.002	41.565	131.56	0.0284658
K01579	37.057	0.791	0.003	0.001	46.754	135.15	0.039539
K00982	37.055	0.18	0.001	0.001	50.026	78.852	0.0441163
K00662	37.048	0.303	0.013	0.002	40.259	149.02	NA
K01193	37.012	0.477	0.004	0.003	18.719	56.78	0.0386913
K00287	37.004	1	0.004	0.014	47.757	147.085	0.0272091
K03801	36.959	3.189	0.003	0.01	19.367	37.544	0.0261646
K01643	36.921	1.044	0.002	0.002	44.964	80.258	NA
Halapricum	36.862	0.303	0.003	0.006	37.32	107.393	0.0811754
Haloterrigena	36.859	2.518	0.005	0.001	38.987	113.905	0.0395173
Microbulbifer	36.838	1.06	0.002	0.003	35.587	82.183	NA
K03543	36.837	0.628	0.001	0.002	38.629	109.635	0.0284905
K07258	36.809	2.836	0.004	0.002	75.585	172.139	NA
K21612	36.768	0.542	0.001	0.001	27.921	86.108	0.0384394
Serratia	36.73	0.348	0.002	0.001	25.82	134.17	0.0388791
K07560	36.677	0.727	0.001	0.003	37.396	135.711	0.0398934
K02492	36.645	0.374	0.001	0.002	24.476	118.57	0.107216
K03617	36.53	0.871	0.002	0.002	59.373	133.652	0.0351863
Azoarcus	36.494	0.442	0.001	0.001	49.606	69.71	0.0608439
K07444	36.344	0.495	0	0.002	17.71	94.027	0.0229235
K01489	36.342	0.446	0.001	0.005	44.515	100.092	0.0424174
K02793	36.329	1.824	0.004	0.001	204.445	134.2	0.0416756
K02040	36.312	0.302	0.001	0.001	29.129	74.118	NA
K08968	36.268	5.139	0.004	0.002	48.503	105.029	NA
K13789	36.261	0.873	0.001	0.001	25.538	64.225	0.0408858
K03595	36.156	0.693	0.001	0.001	29.259	73.549	0.0467189
Pragia	36.105	0.696	0.013	0.002	51.946	99.229	0.0359479
K05873	35.972	0.649	0.003	0.008	32.691	77.8	0.0360837
K01644	35.96	0.895	0.001	0.002	41.837	77.027	0.0500625
K07393	35.876	1.011	0.002	0.003	32.755	147.757	0.0581288
Meiothermus	35.857	2.661	0.002	0.004	28.388	85.593	0.0383798
K18014	35.813	1.37	0.013	0.014	21.713	75.386	0.0495271
K00281	35.747	1.34	0.032	0.011	38.121	36.811	0.0759288
CandidatusHalobonum	35.674	3.33	0.003	0.007	32.656	118.553	0.0302925
K19265	35.633	4.239	0.003	0.002	21.374	100.956	0.0449849
K03621	35.593	0.945	0.001	0.001	36.973	69.555	0.0431395
K20968	35.547	1.17	0.008	0.006	31.226	42.068	0.0269514
K18672	35.432	0.511	0.004	0.004	28.753	83.552	0.0371996
K02016	35.428	0.67	0.001	0.005	58.964	150.069	0.0321839
K19339	35.398	0.752	0.004	0.001	42.329	108.621	0.0268759
K08483	35.385	0.401	0.004	0.002	43.99	79.531	NA
Tepidanaerobacter	35.328	0.761	0.002	0.001	36.417	93.963	0.033225
K18554	35.308	0.825	0.001	0.003	42.789	149.754	0.051352
K01423	35.305	0.652	0.001	0.004	41.8	92.619	NA
K00428	35.276	2.29	0.004	0.015	35.418	74.449	0.0326994
K15987	35.25	0.437	0.002	0.002	43.302	88.044	0.0373563
Ilumatobacter	35.228	2.213	0.006	0.047	49.585	68.845	0.0981658
Curtobacterium	35.153	0.557	0.001	0.002	17.481	63.976	NA
Modestobacter	35.145	0.161	0.001	0.003	50.227	82.539	0.0494853
K02230	35.073	0.535	0.001	0.005	31.805	96.918	0.053977
K21023	35.012	0.264	0.001	0.004	26.835	92.332	0.119468
K09000	34.957	0.937	0.01	0.06	59.395	112.333	0.0248845
Faecalitalea	34.928	0.346	0.007	0.003	97.151	131.899	NA
K00540	34.928	1.089	0.001	0.009	27.572	75.616	0.0485391
Halobacillus	34.919	0.417	0.002	0.007	33.425	142.034	0.0207063
Sordaria	34.893	0.511	0.001	0.001	47.42	131.552	0.0254081
Brenneria	34.834	3.249	0.001	0.001	26.014	66.02	0.0388683
Aliivibrio	34.81	0.362	0.003	0.001	29.233	71.003	0.0528101
K03753	34.794	0.427	0.001	0.003	35.989	88.123	0.0419133
K13747	34.783	0.719	0.001	0.002	30.125	83.823	0.0441552
K00375	34.778	0.299	0.002	0.001	118.651	55.361	NA
K22299	34.741	0.263	0.004	0.003	30.146	114.877	0.022537
K04096	34.724	0.545	0.002	0.002	47.24	123.303	0.0380985
Brucella	34.682	0.309	0.001	0.024	63.783	95.483	0.0310962
K03098	34.674	0.685	0.003	0.001	36.356	89.153	0.0535455
K03636	34.572	0.764	0.001	0.005	19.507	99.192	NA
K03549	34.568	2.046	0.002	0.006	47.311	98.155	0.0414491
K01698	34.551	0.252	0.001	0.002	29.735	111.969	0.084899
Alteromonas	34.511	0.27	0.002	0.004	73.984	189.767	0.0258615
K00525	34.507	0.407	0.003	0.004	22.885	88.579	0.0238684
K00817	34.461	0.481	0.002	0.003	53.911	34.789	0.0372981
K02549	34.441	0.604	0.002	0.003	25.223	85.511	0.0315341
K18815	34.416	0.281	0.001	0.008	29.351	102.671	0.036142
K01322	34.348	0.224	0.001	0.001	26.055	92.6	0.050952
K02566	34.292	0.299	0.001	0.002	44.752	121.477	0.0281013
K02650	34.263	0.525	0.001	0.001	51.624	132.235	0.125
K05772	34.21	0.652	0.002	0.004	32.312	93.229	0.0284351
K20904	34.203	1.199	0.004	0.004	22.551	92.263	NA
K09727	34.178	0.25	0.001	0.002	36.833	67.518	0.0413388
K19664	34.146	0.344	0.001	0.003	24.596	62.373	NA
K07123	34.117	0.586	0.001	0.003	24.017	80.462	NA
K08988	34.098	1.547	0.005	0.029	51.385	80.261	0.0305176
K07058	34.089	0.579	0.001	0.003	34.411	125.758	0.0286041
K09790	34.078	0.599	0.002	0.002	25.483	133.282	0.0359963
K07586	34.072	0.395	0.003	0.002	36.087	105.171	0.0646423
K03570	34.069	1.871	0.004	0.002	22.383	94.71	0.051494
K22699	34.061	0.82	0.006	0.004	39.358	132.454	0.0337738
K02574	34.023	0.477	0.001	0.002	52.735	73.09	0.0299353
K21611	34.01	0.493	0.002	0.004	28.746	69.488	0.0400006
K00351	33.976	1.8	0.003	0.014	44.198	104.496	0.0416
K14054	33.974	0.689	0.005	0.003	26.221	67.366	0.0415518
K04763	33.93	1.12	0.003	0.001	52.154	73.106	0.0426299
K07445	33.848	0.945	0.003	0.002	40.313	83.063	0.0336118
Anaerovibrio	33.794	0.721	0.001	0.001	10.211	21.487	0.04824
Escherichia	33.712	0.777	0.001	0.005	29.951	100.279	0.048541
Exiguobacterium	33.635	0.248	0.001	0.002	33.125	114.197	0.0434463
K21006	33.624	0.381	0.006	0.003	26.009	96.403	0.0631079
K03405	33.619	1.353	0.001	0.001	36.258	113.541	0.0845812
K00262	33.575	0.482	0.001	0.001	20.666	143.303	NA
Heliobacterium	33.566	0.357	0.002	0.002	31.46	103.236	NA
K06223	33.56	0.713	0.002	0.002	36.129	62.848	0.0524867
Gynuella	33.529	0.954	0.002	0.005	29.104	70.482	0.0454817
K20215	33.482	0.436	0.001	0.003	43.681	122.147	0.0638488
Citrobacter	33.463	6.522	0.008	0.004	43.216	85.375	0.0265691
K19824	33.437	0.442	0.002	0.001	26.244	77.267	NA
K04770	33.436	1.032	0.001	0.008	43.775	44.661	NA
K02570	33.387	1064.72	1.558	0.008	39.923	1416.47	0.0715445
K08322	33.32	1.504	0.003	0.004	26.103	96.722	0.0357941
K09728	33.309	0.534	0.002	0.002	42.989	84.541	0.0392305
K07304	33.294	0.564	0.002	0.001	91.255	113.762	0.0313801
Halothece	33.233	0.971	0.003	0.041	32.378	113.718	0.0448473
K15531	33.228	1.008	0.003	0.003	19.704	58.997	0.0502778
K11261	33.22	1.311	0.001	0.001	33.442	68.705	0.0333379
K06958	33.201	0.221	0.004	0.002	35.84	84.698	NA
K13693	33.196	0.6	0.004	0.003	31.524	104.871	0.0446372
K08223	33.184	0.86	0.001	0.007	31.764	88.067	NA
K06986	33.172	0.695	0.013	0.273	26.915	72.671	0.0530729
K23163	33.145	2.47	0.003	0.005	37.201	60.71	0.0456158
K03167	33.134	0.562	0.003	0.004	37.49	92.061	0.0588336
K12308	33.1	1.409	0.004	0.003	37.699	65.779	0.0339809
K03635	33.071	0.902	0.001	0.005	23.542	77.28	NA
CandidatusIshikawaella	33.063	0.678	0.005	0.005	68.055	203.958	0.0625235
Psychromonas	33.021	0.796	0.004	0.001	141.918	85.131	0.0728587
K06006	33.007	1.709	0.003	0.007	33.491	99.747	NA
K03455	32.999	0.587	0.001	0.002	25.287	91.763	0.0269745
K05939	32.965	0.657	0.004	0.005	29.072	54.917	0.0531704
Sulfurovum	32.949	0.339	0.002	0.002	55.142	142.571	0.0406648
K15580	32.938	1.002	0.005	0.006	28.074	94.691	0.039877
K03427	32.935	0.687	0.002	0.002	81.879	82.015	0.0467327
K01958	32.92	1.078	0.005	0.013	21.878	60.947	0.0306989
K23144	32.873	0.659	0.001	0.001	39.56	100.703	0.0492633
K22522	32.863	0.449	0.001	0.002	30.278	59.909	0.0357784
Pelagibaca	32.85	0.531	0.004	0.003	31.44	105.286	0.0240475
K17249	32.834	0.838	0.001	0.002	33.67	103.728	0.0342696
K15600	32.826	0.598	0.004	0.006	25.29	66.207	0.0460854
K02879	32.779	1.702	0.006	0.009	23.826	103.318	0.0511286
K22278	32.673	0.274	0.001	0.003	32.375	120.949	0.0370679
K07055	32.611	0.486	0.001	0.001	36.664	125.915	0.0559416
K16509	32.593	0.682	0.003	0.001	33.944	45.538	0.0627521
Dichelobacter	32.563	0.469	0.001	0.002	49.216	147.485	0.0633457
Taylorella	32.533	5.033	0.002	0.002	38.68	100.258	0.0293597
K07307	32.455	23.511	0.195	0.213	46.552	547.459	0.0447728
K09888	32.414	0.183	0.002	0.001	43.042	139.903	0.0278271
K07746	32.383	3.785	0.007	0.018	15.793	42.562	0.103889
Lysinibacillus	32.367	0.717	0.002	0.01	57.536	102.067	0.0277294
K03638	32.286	0.452	0.001	0.002	25.9	81.089	0.0295585
Spongiibacter	32.22	0.399	0.001	0.003	26.107	75.552	0.0254474
Ustilago	32.184	0.375	0.001	0.003	39.207	92.294	0.0521657
K08138	32.184	0.216	0.001	0.003	15.138	92.45	0.0445544
K18446	32.181	0.558	0.004	0.037	41.023	87.67	0.0816091
Methanohalobium	32.152	2.866	0.003	0.002	37.395	117.335	0.036844
Kozakia	32.142	0.846	0.002	0.001	40.452	91.807	0.0266909
K01761	32.105	2.881	0.002	0.008	36.729	73.31	0.105877
K01787	31.957	0.934	0.002	0.002	24.404	73.22	0.0326166
K06913	31.914	0.517	0.001	0.002	30.157	71.412	NA
K02589	31.856	1.116	0.004	0.023	57.969	86.723	0.0468169
K06900	31.853	0.211	0.001	0.002	30.755	117.611	0.046498
K23977	31.849	0.618	0.005	0.008	19.675	70.369	0.105234
K10806	31.845	0.369	0.001	0.003	11.203	35.227	NA
K00180	31.83	1.556	0.001	0.002	19.486	62.005	0.0359071
CandidatusTachikawaea	31.8	5.494	0.004	0.001	37.495	89.577	0.0353316
K00772	31.789	1.323	0.002	0.01	38.353	111.313	0.0564076
K07084	31.75	1.139	0.003	0.062	46.77	71.395	0.0372724
K00986	31.749	0.853	0.002	0.011	60.748	86.19	0.0583971
Lachancea	31.744	0.794	0.002	0.005	31.239	129.331	0.0487549
K00865	31.739	1.526	0.005	0.002	19.687	83.346	0.0469709
K01474	31.692	0.572	0.002	0.003	28.853	69.99	0.0656549
K14121	31.683	0.344	0.001	0.001	18.398	79.495	0.032648
K02386	31.621	0.323	0.001	0.021	41.901	42.905	0.046675
Chania	31.614	0.467	0.003	0.002	36.578	97.163	0.0326609
K18882	31.613	0.69	0.001	0.002	33.115	92.833	0.0441461
Gordonia	31.579	0.278	0.004	0.002	59.07	172.239	0.0453717
K15726	31.47	3.109	0.004	0.02	20.88	82.61	0.0600436
K08234	31.433	4.199	0.008	0.01	38.118	122.353	0.0315522
K14111	31.415	0.377	0.001	0.003	22.295	87.721	0.0292541
Hydrogenobacter	31.406	0.445	0.002	0.005	51.325	139.122	NA
K00765	31.375	0.597	0.003	0.002	39.087	164.313	0.0304228
Oscillibacter	31.358	0.539	0.003	0.007	21.529	100.203	NA
K22024	31.273	0.473	0.001	0.001	36.796	89.679	0.0833332
K03181	31.255	0.611	0.001	0.004	22.145	58.887	0.0529376
K12278	31.238	1.423	0.002	0.003	34.126	85.836	0.0437422
Ferroglobus	31.221	3.268	0.004	0.007	23.593	93.405	0.0864078
K15725	31.213	0.468	0.002	0.002	30.303	113.29	0.0659061
K14090	31.181	0.632	0.006	0.002	18.5	47.648	NA
Enterobacter	31.153	0.322	0.002	0.002	36.362	106.948	NA
Coprinopsis	31.149	0.776	0.001	0.005	24.287	72.545	0.0849497
K07450	31.114	0.556	0.001	0.002	26.181	85.691	0.126127
K03394	31.082	0.215	0.001	0.001	21.391	75.429	0.0343387
K11212	31.073	1.107	0.001	0.001	23.418	70.987	0.04794
Thermomicrobium	31.059	0.422	0.002	0.003	46.543	93.302	0.0531298
Halomonas	31.046	0.927	0.002	0.003	46.81	124.54	0.0538679
K06287	31.038	0.304	0.003	0.002	48.179	131.922	0.0585834
Paracoccus	31.024	0.286	0.002	0.003	21.21	90.044	0.0828671
K12264	30.992	2.504	0.002	0.001	67.027	43.137	0.0310061
K00215	30.939	0.897	0.003	0.002	18.06	58.886	0.0637636
K03306	30.883	0.949	0.002	0.003	55.804	137.245	0.0405614
Sulfurihydrogenibium	30.845	0.562	0.004	0.013	37.086	175.072	0.0992491
Porphyrobacter	30.837	1.617	0.002	0.003	62.898	113.93	0.0807098
K07272	30.831	1.894	0.002	0.001	26.61	64.096	0.0392522
K01990	30.76	0.475	0.001	0.002	11.914	69.212	0.0329205
K02036	30.758	0.356	0.006	0.001	81.569	181.488	0.0330056
Sodalis	30.715	0.326	0.001	0.002	14.856	47.759	0.0355792
K02890	30.707	0.782	0.002	0.005	26.717	65.911	0.0344919
K15738	30.655	0.473	0.001	0.002	51.22	103.555	0.0282468
K17103	30.569	0.712	0.004	0.003	23.408	70.777	0.0343389
Dichomitus	30.564	0.713	0.001	0.005	45.807	96.006	0.046323
K01154	30.545	0.478	0.001	0.001	40.734	107.547	0.114318
K03829	30.477	0.811	0.001	0.004	35.595	134.016	0.0511469
Geobacter	30.448	1.003	0.003	0.001	21.942	74.431	NA
K01719	30.447	0.448	0.001	0.003	20.58	85.42	NA
K12285	30.439	0.457	0.001	0.001	28.751	60.789	0.0641114
K03613	30.426	0.634	0.001	0.002	27.526	74.898	0.0411408
K07082	30.416	0.282	0.001	0.001	34.554	88.781	0.0284348
Roseobacter	30.404	1.633	0.003	0.002	33.522	102.848	0.0299248
Erysipelothrix	30.4	0.771	0.003	0.001	21.945	49.163	0.0487496
Chitinophaga	30.36	0.577	0.002	0.001	25.43	95.315	0.0339831
K13821	30.357	2.4	0.01	0.006	22.75	53.667	0.0437207
K01657	30.333	1.019	0.002	0.003	27.897	67.848	0.0532004
K06966	30.329	0.278	0	0.001	18.18	52.027	NA
Porphyromonas	30.294	0.79	0.002	0.012	20.414	76.395	0.0333713
K03101	30.23	0.371	0.004	0.004	31.913	116.424	0.0346268
K02483	30.215	0.521	0.005	0.005	100.577	99.863	NA
K14113	30.212	0.747	0.001	0.002	16.494	37.789	0.030362
K02520	30.183	0.511	0.003	0.004	19.054	67.115	0.0464729
K00563	30.163	0.39	0.002	0.002	13.97	81.008	0.0362207
K01170	30.153	0.588	0.001	0.002	22.554	51.188	NA
K00243	30.139	2.18	0.001	0.003	42.873	149.815	0.031976
K00230	30.116	0.469	0.008	0.003	60.75	103.737	0.0337256
K09761	30.114	1.249	0.001	0.003	28.437	97.188	0.0392472
K06286	30.111	0.41	0.002	0.002	45.644	88.386	0.1
K00820	30.107	1.901	0.001	0.001	14.426	47.693	0.0521676
Acinetobacter	30.101	1.448	0.001	0.001	29.227	121.569	NA
Hydrogenophaga	30.077	0.494	0.001	0.003	60.404	124.381	0.0330632
Kandleria	30.068	0.466	0.001	0.002	20.156	58.195	0.0453935
K00184	30.05	6.286	0.022	0.009	17.747	165.308	0.0411535
K21395	30.003	1.731	0.002	0.003	41.97	78.831	0.0322001
CandidatusBlochmannia	29.991	0.418	0.003	0.004	28.721	86.678	NA
K03893	29.967	0.393	0.003	0.005	25.611	73.178	0.0500014
K14330	29.949	1.627	0.002	0.032	47.935	84.348	0.0302415
K02600	29.931	0.944	0.008	0.005	20.883	69.944	0.0330544
K06168	29.894	0.835	0.001	0.003	23.822	78.206	0.0238886
K13019	29.892	1.34	0.012	0.003	50.607	115.113	0.0596986
Janibacter	29.867	0.373	0.002	0.005	52.192	76.693	0.111818
K02895	29.866	0.656	0.002	0.013	35.243	93.137	NA
Barnesiella	29.842	0.849	0.004	0.001	16.832	79.407	0.0409284
Gloeobacter	29.836	0.616	0.001	0.001	21.791	59.925	NA
K07052	29.793	0.227	0.001	0	43.213	154.117	NA
K09778	29.71	0.419	0.004	0.005	17.095	67.57	0.0673488
K19956	29.699	0.794	0.007	0.006	45.696	123.496	0.0335347
K02012	29.669	11.451	0.007	0.027	27.989	118.951	0.0428159
K01194	29.563	1.228	0.003	0.015	33.891	81.43	0.0394349
K01807	29.561	0.296	0.001	0.004	31.138	102.58	0.031555
K01023	29.536	0.655	0.004	0.005	39.022	69.3	0.12603
K06381	29.51	1.487	0.002	0.003	22.408	113.221	0.0511753
Parabacteroides	29.509	0.361	0.002	0.003	18.623	56.965	0.0305552
K01623	29.447	0.375	0.001	0.002	22.018	68.954	0.0615232
K17733	29.434	0.509	0.003	0.002	12.284	99.331	0.0502911
K02044	29.432	0.533	0.002	0.012	42.752	97.914	NA
K14107	29.41	1.94	0.001	0.004	22.561	54.739	0.0435472
K07192	29.399	0.578	0.001	0.002	20.44	84.127	0.0162814
K18285	29.38	13.038	0.01	0.016	193.468	98.742	0.0723368
K00425	29.38	0.333	0.001	0.002	14.758	60.755	0.0297269
Verruconis	29.378	0.294	0.001	0.001	21.119	84.835	NA
K00762	29.304	0.181	0.004	0.003	22.407	74.593	0.169072
K03627	29.289	0.417	0.001	0.001	43.074	110.924	0.0336505
Sphingorhabdus	29.286	2.097	0.005	0.008	69.813	79.654	0.0306171
K23078	29.278	9.55	0.037	0.056	30.304	802.832	0.107983
K00757	29.273	0.317	0.003	0.004	44.626	111.222	0.0334525
K07040	29.194	0.815	0.004	0.003	33.098	98.921	0.0611412
Eremothecium	29.188	0.336	0.001	0.001	27.655	97.485	0.0564278
K00240	29.181	1.105	0.002	0.006	34.13	110.746	0.0290559
K00681	29.135	0.45	0.007	0.011	30.339	85.829	0.0456051
K05606	29.11	1.251	0.002	0.001	79.643	104.674	NA
K17996	29.071	0.563	0.002	0.002	64.872	110.994	0.0333338
Methylomonas	29.047	0.369	0.001	0.002	29.094	74.604	0.0375871
Neorickettsia	29.037	1.599	0.006	0.135	135.872	63.168	0.0807127
K14114	28.982	0.562	0.001	0.001	14.203	63.547	NA
Pseudomonas	28.971	0.381	0.001	0.003	41.546	55.109	NA
K20532	28.965	1.371	0.003	0.072	128.675	54.974	0.0355666
Geoglobus	28.953	1.23	0.004	0.015	202.985	134.217	NA
K12062	28.927	7.825	0.053	0.002	151.279	114.086	0.0306509
Sphingobacterium	28.897	0.837	0.004	0.004	42.76	123.089	0.0335148
Natrinema	28.87	1.826	0.004	0.003	24.419	84.511	0.0323604
K17723	28.861	0.591	0.002	0.002	28.69	77.318	0.0277696
K01200	28.854	1.876	0.002	0.006	19.075	33.312	0.0314107
K01963	28.807	0.665	0.001	0.001	35.398	111.395	0.032263
K02670	28.794	1.349	0.002	0.001	28.254	86.092	0.0488987
K03433	28.763	0.305	0.001	0.001	25.062	65.356	0.0392072
Bifidobacterium	28.742	0.673	0.003	0.03	47.681	122.926	0.0427525
K07315	28.734	0.316	0.001	0.002	43.317	141.663	NA
K10708	28.732	1.225	0.019	0.008	19.637	84.641	0.0617763
K10218	28.722	0.92	0.004	0.003	23.034	91.734	0.0285944
K20528	28.714	0.637	0.011	0.025	119.422	12.165	NA
K00048	28.695	0.859	0.002	0.001	39.346	89.416	0.0270386
K14127	28.634	0.726	0.002	0.001	31.58	57.997	0.0455659
K00973	28.632	0.598	0.001	0.002	37.807	90.431	0.0784616
K09159	28.611	0.774	0.006	0.004	86.547	98.744	0.0463888
Haloprofundus	28.527	1.387	0.002	0.003	31.075	51.034	0.031689
K09141	28.515	0.57	0.001	0.003	31.654	110.608	0.0329742
K07316	28.474	0.53	0.001	0.002	29.449	74.677	0.0303414
K05946	28.371	0.706	0.001	0.003	22.483	91.787	0.043812
K06213	28.342	0.482	0.002	0.002	18.684	57.362	NA
K08094	28.329	0.89	0.002	0.002	29.743	88.321	NA
K09976	28.293	1.26	0.013	0.017	51.847	118.18	0.0527239
K15518	28.257	0.617	0.013	0.121	44.691	85.42	0.0483005
K08640	28.22	0.284	0.001	0.002	11.912	77.077	0.0260187
K09691	28.212	2.122	0.003	0.003	41.596	83.267	0.0358471
K07344	28.191	0.979	0.006	0.061	129.274	73.006	NA
K05601	28.174	9.841	0.185	0.006	61.711	128.836	NA
K01091	28.158	1.158	0.001	0.001	23.305	61.485	0.033656
K22905	28.154	0.817	0.117	0.006	90.138	68.487	0.0583297
K22026	28.153	0.34	0.001	0.001	40.373	57.061	0.0638911
Jeotgalibaca	28.102	1.09	0.004	0.008	32.422	86.068	0.0501054
K02415	28.08	0.399	0.001	0.003	37.413	93.85	0.0284176
Rhodoferax	28.066	0.394	0.002	0.005	35.312	92.348	0.0506144
K18676	28.056	1.116	0.002	0.002	20.547	53.728	0.034385
K03529	28.028	0.516	0.006	0.001	78.93	61.345	NA
Nitrososphaera	27.997	0.878	0.003	0.002	38.274	66.55	0.0295397
K00394	27.987	2.497	0.003	0.003	24.397	66.241	0.0297871
Anthracocystis	27.969	4.4	0.003	0.002	11.979	75.219	0.0485694
K00088	27.962	0.799	0.003	0.003	28.472	83.504	0.0408442
K02946	27.926	0.895	0.003	0.008	24.098	88.593	0.0492025
K15778	27.907	0.23	0.002	0.002	26.623	74.052	0.0364606
K08260	27.839	1.99	0.002	0.003	26.474	105.024	0.0584352
K16868	27.76	0.768	0.001	0.001	22.111	90.979	0.0262257
K09163	27.724	0.227	0.001	0.002	26.082	82.828	0.0630087
K06909	27.704	0.349	0.001	0.001	24.056	108.86	0.0366039
K23004	27.704	0.298	0.001	0.001	30.887	57.313	0.0376579
K22397	27.685	0.549	0.001	0.001	55.409	76.697	0.0273599
K03044	27.64	2.019	0.007	0.008	19.546	90.642	0.0481952
K13626	27.612	2.014	0.001	0.001	80.689	102.146	NA
K22585	27.612	5.125	0.002	0.003	11.898	51.827	0.0308311
K10773	27.609	0.251	0.001	0.002	33.706	68.487	0.0457115
Ferrimonas	27.497	0.473	0.007	0.002	39.05	120.096	0.0235404
K04034	27.472	0.713	0.016	0.021	60.96	53.927	0.108566
K00067	27.436	0.423	0.001	0.001	30.004	104.89	0.0667729
K00790	27.417	1.374	0.002	0.001	56.786	59.871	0.0249948
K01883	27.394	0.942	0.002	0.004	44.617	51.194	0.0797467
Crinalium	27.344	1.593	0.003	0.003	20.254	62.082	0.0253129
K00226	27.312	3.12	0.023	0.007	46.898	68.499	0.150738
K00975	27.305	1.17	0.003	0.001	36.307	37.777	NA
K10192	27.289	0.659	0.006	0.001	44.257	32.151	0.0471653
K16841	27.221	14.371	0.012	0.008	27.062	70.918	NA
K16926	27.179	0.376	0.002	0.002	14.918	80.583	0.0667957
K08981	27.153	0.47	0.002	0.003	23.035	68.589	0.0521574
Weissella	27.139	2.066	0.006	0.039	39.409	98.826	0.0935581
K02071	27.116	0.448	0.002	0.002	25.93	87.182	0.039008
K03646	27.102	6.964	0.01	0.004	33.778	98.051	0.0427322
Leishmania	27.1	0.38	0.005	0.003	23.38	85.639	0.0816998
Haematospirillum	27.099	2.71	0.019	0.099	242.075	117.072	NA
K15383	27.094	0.465	0.002	0.003	22.874	46.475	0.035582
Sneathia	27.065	0.567	0.003	0.002	15.995	60.201	0.0370625
Roseomonas	27.047	0.491	0.001	0.001	23.49	71.016	0.0706046
K02863	27.043	0.906	0.003	0.002	22.607	73.048	0.0265206
Sphaerochaeta	27.014	0.603	0.002	0.001	40.952	71.355	NA
Tsuchiyaea	26.992	0.376	0.001	0.001	30.243	77.968	NA
K02914	26.934	1.422	0.004	0.008	36.388	76.355	0.0348613
K01468	26.847	1.21	0.001	0.007	7.07	20.393	0.0332007
K11903	26.845	0.901	0.002	0.001	29.062	61.578	0.0269016
K07723	26.799	0.587	0.002	0.001	10.606	46.796	0.0500305
K01596	26.797	0.787	0.003	0.003	8.664	29.651	0.0460438
K19167	26.788	27.217	0.015	0.001	18.084	86.051	0.0289388
K00652	26.764	0.212	0.002	0.003	55.755	121.048	0.0249584
K07722	26.74	0.537	0.005	0.026	32.818	89.313	0.0567475
K00297	26.737	0.367	0.003	0.004	16.804	52.105	NA
K13622	26.71	0.414	0.003	0.008	21.772	75.108	0.0976998
K02825	26.678	0.21	0.001	0.001	35.07	100.799	0.0538496
K00712	26.613	0.538	0.002	0.004	24.174	59.576	0.0811901
K00766	26.606	0.608	0.001	0.001	17.845	66.429	0.0351528
Dickeya	26.557	0.599	0.001	0.003	31.319	144.465	0.0307577
Sugiyamaella	26.529	0.386	0.001	0.001	28.822	57.758	NA
Xanthomonas	26.489	0.416	0.001	0.001	10.154	24.288	0.0704824
K21012	26.465	0.518	0.001	0.005	42.03	66.703	0.0341823
K02860	26.418	0.426	0.002	0.001	23.842	101.998	0.0359286
Pseudocercospora	26.41	0.288	0.001	0.001	23.242	57.837	0.0230564
Desulfurispirillum	26.404	0.458	0.001	0.002	57.91	90.812	NA
K07135	26.369	0.411	0.001	0.001	25.09	72.779	0.039503
Methylophilus	26.368	0.49	0.001	0.004	61.464	83.689	0.0273044
K00324	26.317	0.245	0.001	0.003	25.06	66.309	0.0388144
K11249	26.312	0.474	0.004	0.002	16.408	45.322	NA
K00754	26.308	0.294	0.002	0.003	14.423	64.82	0.0440331
K10725	26.282	0.573	0.001	0.004	19.64	32.387	NA
Saitoella	26.277	0.239	0.002	0.003	29.125	92.239	0.0279469
K19337	26.27	0.49	0.001	0.002	30.099	87.645	0.0290843
K18853	26.221	0.639	0.001	0.003	17.609	29.001	0.0206829
K06904	26.211	0.21	0.001	0.001	28.005	85.86	0.0625787
K18290	26.183	2.137	0.002	0.002	19.936	30.163	0.045191
K11069	26.175	1.357	0.005	0.003	28.484	100.022	0.0417883
Croceicoccus	26.13	0.482	0.003	0.003	17.425	70.868	0.0283789
K09770	26.118	5.184	0.002	0.002	56.789	46.714	0.0389407
Desulfosporosinus	26.037	4.06	0.005	0.004	20.271	60.523	0.0452272
K08679	26.033	0.748	0.001	0.002	27.25	109.341	NA
K01186	25.979	0.682	0.003	0.002	23.527	81.551	0.0342868
K01519	25.934	0.235	0.001	0.003	19.148	94.703	NA
K06215	25.906	0.47	0.001	0.001	31.487	79.523	0.0922968
Pseudogymnoascus	25.904	0.622	0.002	0.001	70.128	124.302	0.054558
K20484	25.899	0.623	0.006	0.005	16.269	81.026	0.0309933
Peptoclostridium	25.84	0.404	0.001	0.003	27.138	89.363	0.0483825
Acidobacterium	25.819	0.521	0.001	0.005	27.737	85.362	0.0399321
K13990	25.812	2.229	0.006	0.003	19.454	65.797	0.0327308
K14623	25.796	0.259	0.001	0.005	17.971	102.256	NA
K14415	25.762	0.366	0.001	0.002	19.013	78.585	0.0337217
K06132	25.758	5.327	0.01	0.08	16.312	263.432	NA
Aggregatibacter	25.751	0.399	0.001	0.003	25.748	88.621	0.037907
K03623	25.746	1.01	0.001	0.002	25.39	63.419	NA
Batrachochytrium	25.719	0.208	0.002	0.002	45.346	87.379	0.0469231
K07270	25.694	0.335	0.002	0.002	23.612	73.892	0.0342125
K12066	25.69	0.711	0.003	0.002	259.186	244.767	0.0403881
K10763	25.681	0.21	0	0.002	12.133	23.24	NA
K02313	25.662	1.768	0.002	0.002	37.23	78.201	0.0535479
K00020	25.612	0.346	0.004	0.003	25.711	30.091	NA
K20974	25.606	0.927	0.004	0.003	42.189	57.657	0.053783
K04094	25.59	8.569	0.008	0.003	27.616	74.967	NA
Punctularia	25.581	0.524	0.003	0.005	26.785	74.285	0.0410505
Kutzneria	25.54	0.597	0.004	0.009	18.004	77.303	NA
K01817	25.539	0.736	0.005	0.008	14.989	73.589	0.0476809
K00008	25.493	0.903	0.002	0.001	7.914	12.359	NA
K00339	25.475	0.435	0.001	0.001	20.365	54.775	0.0335865
Weeksella	25.45	3.052	0.006	0.043	22.715	73.4	0.0250128
Mannheimia	25.38	0.48	0.002	0.002	30.776	120.064	0.037292
K01910	25.378	0.828	0.002	0.001	44.561	86.36	0.0345837
Methanotorris	25.364	0.289	0.001	0.001	19.7	71.39	0.037188
K02488	25.333	0.455	0.005	0.004	21.585	68.229	0.0294743
Devosia	25.279	0.797	0.004	0.009	15.764	63.756	NA
Gardnerella	25.256	1.776	0.001	0.003	14.378	52.567	NA
K09902	25.255	0.466	0.011	0.002	204.964	134.945	0.0379674
Desulfobacterium	25.194	0.491	0.002	0.001	7.082	24.363	0.0321618
K02303	25.191	0.759	0.001	0.002	18.675	40.783	0.053079
K07339	25.183	1.508	0.002	0.001	14.466	84.114	0.0979603
Niastella	25.171	1.042	0.001	0.002	19.412	65.878	0.0256756
K07559	25.126	0.377	0.001	0.001	12.758	50.237	0.0435223
K07075	25.125	0.484	0.002	0.004	23.629	61.676	0.0672717
K01866	25.116	0.474	0.002	0.002	16.804	47.472	0.0307833
K05838	25.116	0.736	0.008	0.024	28.12	102.054	0.0327523
K11991	25.081	0.39	0.001	0.003	26.616	72.396	0.0594083
Magnetospira	25.064	0.191	0.001	0.002	33.261	79.665	0.0293603
K20509	25.044	0.444	0.002	0.002	24.192	64.078	0.0461731
K02963	25.032	3.541	0.005	0.008	24.563	50.745	NA
Pontibacter	25.009	0.741	0.004	0.002	9.895	57.229	0.0248316
Halotalea	25.007	0.371	0.001	0.002	81.178	297.932	0.0290752
Methanosphaerula	24.984	58.092	0.035	0.008	34.761	95.037	0.0353923
Rhizobium	24.978	0.55	0.002	0.002	65.974	125.051	NA
K07029	24.976	2.659	0.003	0.002	32.557	77.249	0.0241239
K14168	24.962	0.656	0.001	0.001	24.541	73.832	0.0559066
K06885	24.957	0.664	0.001	0.002	31.2	80.557	NA
K07708	24.947	0.191	0.001	0.002	22.212	62.82	NA
Cylindrospermum	24.925	0.371	0.001	0.002	22.575	65.839	0.0416163
Cronobacter	24.879	0.36	0.003	0.002	31.707	90.34	NA
K23777	24.861	1.138	0.001	0.004	28.862	72.066	0.0378548
K00578	24.855	0.43	0.001	0.001	12.176	39.744	0.0413403
K02082	24.853	0.958	0.006	0.005	61.819	90.946	0.0977062
K02395	24.838	0.707	0.003	0.006	30.92	49.539	0.0287919
K01458	24.829	0.742	0.004	0.003	45.211	79.509	0.0286402
K16904	24.817	0.264	0.003	0.001	35.118	98.01	0.0706637
K12976	24.794	0.633	0.002	0.004	27.24	55.836	0.0416596
K12060	24.761	0.425	0.001	0.001	35.905	45.982	0.0452018
K07991	24.76	0.462	0.001	0.002	49.29	118.113	NA
K03580	24.756	3.915	0.003	0.002	22.209	62.799	0.0302781
K06212	24.75	0.316	0.001	0.003	56.107	72.303	0.050176
Blastococcus	24.732	26.388	0.06	0.005	46.488	156.257	0.0908377
K14126	24.728	0.373	0.019	0.002	26.724	60.218	0.0975308
K05847	24.727	1.264	0.019	0.006	26.463	76.46	0.0438622
K01524	24.72	0.832	0.003	0.001	70.241	74.837	0.0603223
K21462	24.717	0.571	0.002	0.004	11.42	48.413	0.0320809
K01912	24.641	0.608	0.002	0.001	31.773	34.06	0.0346417
Moraxella	24.575	0.671	0.001	0.003	37.76	91.288	0.0367177
Nitrosococcus	24.575	0.629	0.001	0.002	30.758	85.489	NA
Alloactinosynnema	24.556	0.901	0.005	0.003	23.233	51.764	0.0677342
Pseudoxanthomonas	24.504	0.697	0.001	0.003	68.161	128.649	0.0324647
K01823	24.48	2.143	0.001	0.002	18.859	94.827	NA
Murdochiella	24.476	0.544	0.001	0.001	13.835	39.548	0.0414131
K07177	24.447	0.311	0.005	0.003	25.249	75.022	0.0360777
Dermabacter	24.441	0.307	0.001	0.002	37.716	81.002	0.0293955
K02839	24.428	0.698	0.001	0.002	66.477	54.515	0.0253737
K06922	24.423	0.493	0.002	0.001	17.551	57.111	0.025897
Aquifex	24.398	0.812	0.003	0.002	25.13	67.831	0.0342311
K02991	24.389	0.52	0.001	0.006	39.148	80.371	0.0401707
K09738	24.373	0.443	0.001	0.002	14.919	26.184	0.0353003
K09705	24.355	0.496	0.001	0.006	20.303	76.121	0.0738986
Endomicrobium	24.344	0.639	0.001	0.007	19.693	37.051	0.0371625
K00672	24.325	0.407	0.001	0.001	33.403	71.502	NA
Psychroflexus	24.311	6.431	0.003	0.004	25.567	73.098	0.0582259
Cedecea	24.303	0.367	0.001	0.015	18.429	39.102	0.0271576
Cycloclasticus	24.294	1.183	0.01	0.004	39.615	105.535	0.0325257
K03411	24.26	1.177	0.003	0.001	31.512	19.535	0.03388
Sphingobium	24.229	0.369	0.002	0.001	70.256	14.516	0.0425923
Arsenophonus	24.212	1.142	0.001	0.004	27.659	57.471	0.0470522
K10026	24.211	12.174	0.005	0.005	15.621	65.343	0.043426
K09938	24.203	0.286	0.007	0.004	45.037	105.363	0.0499311
Methylacidiphilum	24.181	0.896	0.001	0.001	56.528	124.383	0.0308733
K03597	24.177	0.182	0.001	0.001	19.059	48.767	NA
K05765	24.169	0.411	0.007	0.003	30.232	70.013	0.0340169
K03470	24.167	0.6	0.002	0.003	24.328	60.445	0.0608779
CandidatusMikella	24.143	1.688	0.002	0.001	29.931	62.133	0.116314
Methanospirillum	24.142	0.379	0.002	0.002	34.267	81.01	0.0314466
K01814	24.119	0.781	0.002	0.002	43.504	55.324	0.0422023
K00812	24.083	6.835	0.007	0.001	23.337	80.882	0.02647
K13677	24.082	0.494	0.002	0.001	23.466	60.034	0.0462845
Macrococcus	24.079	0.257	0.002	0.003	22.802	41.673	0.0419832
K12524	24.068	0.634	0.001	0.007	30.176	53.934	0.0226362
K03536	24.044	1.146	0.006	0.01	44.372	74.914	NA
K07308	23.999	902.771	1.444	0.15	40.695	1188.49	0.0368143
Photorhabdus	23.914	0.391	0.004	0.001	43.946	91.247	0.0591669
K01878	23.904	0.647	0.001	0.004	19.577	54.73	0.0271384
Glaciecola	23.897	0.651	0.001	0.002	33.999	67.089	0.0313725
K02440	23.879	0.448	0.004	0.006	17.989	38.258	0.0441678
K04567	23.874	0.481	0.001	0.001	11.669	71.12	0.031217
K03154	23.839	1.658	0.003	0.003	22.594	89.379	0.0295731
Phanerochaete	23.838	0.854	0.005	0.007	14.504	34.35	0.0310575
K23264	23.832	0.74	0.001	0.025	18.433	40.325	0.0464654
K23255	23.83	1.796	0.011	0.06	19.847	37.864	0.130231
K07733	23.823	1.122	0.003	0.005	35	52.799	0.0468677
K19271	23.82	0.345	0.001	0.002	48.728	59.744	0.0354903
Lawsonella	23.764	2.079	0.002	0.003	17.578	55.187	NA
Thiobacillus	23.733	2.159	0.006	0.005	36.83	79.819	0.0859804
K02047	23.728	1.78	0.001	0.001	41.416	96.634	0.0424572
K00773	23.699	0.545	0.003	0.004	21.044	51.604	0.0560373
K03824	23.645	0.315	0.003	0.002	33.523	89.31	0.0195593
K10440	23.509	0.245	0.003	0.002	20.537	41.281	NA
K09789	23.471	0.343	0.002	0.004	16.831	54.367	0.0315484
K02950	23.47	0.506	0.003	0.009	25.76	62.838	0.0312129
K04083	23.435	0.437	0.002	0.001	20.613	65.844	NA
K06978	23.432	2.761	0.003	0.003	16.582	27.991	0.0587655
Nocardia	23.425	0.474	0.001	0.001	10.347	43.726	0.0444843
K01649	23.417	0.596	0.001	0.001	35.909	68.336	NA
Renibacterium	23.411	1.058	0.001	0.005	24.953	74.092	0.0254308
K07076	23.411	0.785	0.006	0.004	18.471	56.79	0.119406
K07335	23.407	1.693	0.004	0.002	38.833	46.529	0.0392013
K01611	23.405	0.972	0.001	0.001	19.985	62.238	0.0807088
K10726	23.4	0.618	0.003	0.004	27.995	46.009	0.081041
K07452	23.381	0.539	0.002	0.003	19.989	70.677	0.0593322
K02810	23.377	0.618	0.015	0.001	64.823	65.889	NA
K00111	23.351	3.182	0.008	0.003	62.079	45.295	0.0327418
Frischella	23.35	0.424	0.001	0.001	45.478	211.297	0.0376556
K03578	23.297	0.283	0.001	0.004	31.845	92.267	NA
K02869	23.291	0.442	0.002	0.002	12.183	77.991	0.0395461
K00868	23.288	1.018	0.005	0.003	24.601	72.118	0.0444694
K13532	23.274	1.561	0.003	0.001	25.477	92.312	NA
K02523	23.268	1.575	0.002	0.002	15.111	70.488	0.0405466
K12574	23.261	1.148	0.002	0.003	17.365	42.925	0.036303
K14654	23.261	0.805	0.001	0.001	20.457	102.218	0.0623461
Gregarina	23.248	0.43	0.001	0.001	23.234	76.021	0.0915783
K04079	23.246	0.895	0.002	0.008	29.091	87.858	0.0445011
K09817	23.221	1.429	0.004	0.016	27.387	63.108	0.0394334
K06042	23.219	0.281	0.001	0.001	27.338	61.069	0.0650128
Ottowia	23.208	6.127	0.219	0.066	78.078	117.352	0.0484779
K01619	23.2	1.622	0.004	0.002	24.845	81.889	0.0292662
Orientia	23.198	2.06	0.003	0.003	25.68	71.317	0.0443244
K00648	23.194	0.339	0.002	0.002	17.932	88.398	0.032081
K03497	23.188	3.602	0.005	0.001	125.783	58.331	0.0281571
K00948	23.184	0.335	0.001	0.003	27.075	95.664	0.0434769
Tsukamurella	23.183	0.326	0.001	0.001	5.24	158.206	0.030696
Palaeococcus	23.178	24.851	0.112	0.008	18.346	98.151	0.0429846
K02120	23.165	0.274	0.001	0.002	16.433	70.404	0.0361611
K07037	23.133	0.301	0.001	0.002	17.531	83.801	NA
Woeseia	23.124	0.322	0.001	0.002	24.783	58.503	0.0332521
K19710	23.088	3.034	0.003	0.031	33.492	76.317	0.0786296
K06143	23.087	2.15	0.002	0.013	21.694	75.251	0.0229899
K07042	23.08	1.179	0.002	0.003	32.439	65.115	0.04569
K02517	23.058	0.885	0.001	0.02	18.109	57.444	NA
K01753	23.05	0.819	0.001	0.002	16.197	65.806	0.0427327
K01139	23.002	4.629	0.007	0.001	28.969	73.909	0.0365441
K07505	22.99	0.174	0.001	0.002	19.658	72.247	0.0665907
K06187	22.976	0.772	0.003	0.003	25.787	68.628	0.0305894
K00338	22.935	0.191	0.001	0.004	10.544	67.089	NA
K00768	22.914	0.31	0.001	0.001	20.29	72.075	NA
K01835	22.894	0.738	0.001	0.019	23.703	19.446	NA
K03855	22.885	0.739	0.005	0.003	18.86	57.107	0.023734
K03583	22.883	0.743	0.014	0.099	81.235	49.102	0.0663553
K22213	22.874	2.611	0.002	0.002	16.346	71.932	0.0239536
K00099	22.868	0.805	0.001	0.002	23.296	77.082	0.0364368
K14101	22.862	0.553	0.001	0.002	24.75	31.618	NA
K06977	22.861	0.804	0.002	0.006	17.188	75.093	0.0408585
K08312	22.852	0.422	0.041	0.006	95.305	76.058	0.0384255
K07456	22.839	1.496	0.002	0.003	21.645	48.984	0.0361673
K14099	22.832	0.374	0.001	0.002	21.664	43.482	NA
Sphingomonas	22.83	0.312	0.001	0.001	45.213	67.413	0.0368581
K02334	22.824	0.847	0.001	0.004	29.3	72.592	0.0645946
K01785	22.816	1.155	0.002	0.001	16.33	98.046	0.0496257
K22900	22.799	0.331	0.001	0.002	22.491	79.34	0.0283587
K19118	22.778	0.666	0.003	0.001	119.908	58.893	0.0368753
K03048	22.761	1.129	0.011	0.003	38.571	86.782	0.0642044
Cutaneotrichosporon	22.753	0.566	0.006	0.003	40.275	83.315	0.0640058
K02994	22.74	0.6	0.002	0.003	29.322	71.504	0.0453668
Pusillimonas	22.726	0.444	0.001	0.002	17.029	38.573	0.0650761
Agrobacterium	22.714	0.842	0.002	0.002	16.366	51.288	NA
Rhodospirillum	22.708	0.555	0.002	0.006	44.2	63.056	NA
Paraburkholderia	22.699	0.293	0.001	0.002	29.893	140.199	0.0723117
K07254	22.693	0.455	0.002	0.001	21.196	82.833	0.0405157
K09834	22.679	0.48	0.001	0.003	15.011	53.525	0.0315265
K15773	22.619	0.476	0.001	0.004	32.081	71.944	NA
Sorangium	22.614	0.376	0.002	0.001	23.266	65.213	0.103336
Confluentimicrobium	22.61	0.263	0.002	0.001	16.802	51.137	0.0288505
Winogradskyella	22.607	0.366	0.005	0.004	19.277	52.772	0.0354544
Methylotenera	22.594	20.335	0.044	0.032	37.845	184.524	0.0282487
Ramlibacter	22.591	0.205	0.003	0.002	21.801	42.275	NA
K03979	22.589	2.795	0.001	0.001	22.372	35.903	0.03392
Actinotignum	22.586	0.736	0.001	0.001	25.193	92.281	0.0385273
Fervidobacterium	22.585	0.507	0.002	0.01	29.638	63.437	NA
K21552	22.559	1.012	0.008	0.02	26.531	72.535	0.0977017
Thalassotalea	22.553	0.442	0.002	0.004	33.651	75.953	0.0317382
K01776	22.548	0.372	0.002	0.002	22.153	54.374	NA
K17248	22.547	0.89	0.014	0.011	24.338	77.229	0.0496848
K19978	22.541	8.758	0.005	0.001	22.602	55.217	0.0528497
Chondromyces	22.535	1.25	0.003	0.006	23.632	87.686	0.167575
Phaeobacter	22.534	0.555	0.002	0.002	12.954	46.47	0.045287
K20483	22.531	1.391	0.01	0.004	22.966	55.872	0.0275761
K01039	22.516	4.468	0.005	0.001	12.367	30.113	0.0574928
K01716	22.502	0.667	0.001	0.001	24.672	46.092	NA
K01591	22.498	0.644	0.003	0.002	22.055	50.015	0.0484705
K04065	22.486	0.5	0.002	0.001	38.738	51.993	0.034746
K04516	22.477	0.351	0.011	0.001	29.58	103.208	NA
K01419	22.473	0.602	0.001	0.001	10.526	61.318	NA
K11693	22.467	1.166	0.001	0.003	16.466	46.464	0.0352946
K06924	22.431	0.478	0.004	0.001	41.905	59.716	NA
Methylococcus	22.427	0.248	0.001	0.004	12.331	41.769	0.0317573
Methanoregula	22.426	0.515	0.002	0.001	23.848	22.55	0.0477173
K03561	22.421	0.58	0.008	0.003	28.086	42.038	0.0627038
K19545	22.392	0.646	0.007	0.007	49.911	56.933	0.0283489
K03547	22.382	0.206	0.001	0.002	13.42	25.751	0.0478513
K01409	22.369	3.816	0.002	0.004	17.744	31.018	0.0344044
K01875	22.368	1.473	0.001	0.002	24.876	35.528	0.0761493
K01712	22.366	0.971	0.002	0.007	9.967	40.896	0.0383488
K13009	22.361	0.759	0.003	0.002	27.383	75.593	NA
K09767	22.351	0.529	0	0.001	11.192	10.806	0.0322788
K07160	22.35	0.573	0.001	0.002	14.118	65.111	0.043768
K05540	22.349	0.856	0.002	0.001	18.522	49.273	0.0298252
Dactylellina	22.321	0.3	0.001	0.001	17.076	44.999	NA
K06142	22.283	0.388	0.002	0.001	34.165	105.662	NA
K07106	22.278	0.211	0.003	0.002	29.474	96.461	0.0230892
K12283	22.276	2.78	0.003	0.004	15.276	72.269	0.0465723
K02190	22.276	0.454	0.001	0.002	16.075	68.867	0.0408165
K17472	22.263	0.754	0.001	0.002	14.823	61.644	0.0399245
K18220	22.255	0.449	0.003	0.002	12	58.61	0.0936083
K02226	22.245	0.305	0.001	0.002	29.591	94.152	0.0407238
Pochonia	22.241	0.52	0.001	0.002	17.989	55.407	0.0652263
K21029	22.206	0.619	0.002	0.003	19.128	57.504	0.0258401
K04795	22.188	0.287	0.001	0.001	18.967	50.823	0.0334746
K06915	22.177	0.652	0.004	0.005	20.093	76.716	0.0388444
K08384	22.168	0.619	0.007	0.003	18.088	52.268	0.025652
K04796	22.135	0.714	0.001	0.001	15.368	23.838	0.0296412
K02952	22.132	0.884	0.003	0.035	36.182	67.183	0.0299281
Plesiomonas	22.122	1.494	0.006	0.003	70.453	50.786	0.0487538
K09860	22.111	0.378	0.001	0.005	39.106	20.307	0.0393192
K17680	22.101	0.625	0.001	0.001	14.41	38.205	NA
Caldicellulosiruptor	22.085	0.318	0.001	0.002	12.187	43.977	0.0261006
Halobacterium	22.078	0.378	0.001	0.001	39.178	77.275	0.0442968
K03582	22.072	0.379	0.003	0.03	51.143	52.909	0.0397923
CandidatusMethanomethylophilus	22.07	0.271	0.003	0.018	98.478	123.802	0.10245
K00809	22.047	0.643	0.001	0.004	21.276	75.757	0.0459028
K02391	22.047	0.97	0.005	0.002	55.232	56.972	0.0320641
Halocynthiibacter	22.036	1.523	0.001	0.003	25.821	61.145	0.0221603
K00615	22.029	0.582	0.004	0.003	9.487	35.071	0.0570716
K13663	22.01	0.301	0.001	0.003	37.346	119.622	0.0368135
K07244	21.996	0.315	0.001	0.002	26.839	69.327	NA
K03534	21.954	0.554	0.001	0.001	27.092	92.07	0.0511063
Anoxybacillus	21.945	0.451	0.001	0.002	15.521	55.953	0.0416563
Acholeplasma	21.932	1.611	0.015	0.051	35.974	87.172	0.0497354
K08681	21.925	0.642	0.001	0.002	14.881	52.678	0.0812552
K08305	21.923	0.229	0.001	0.001	22.594	21.448	0.0411026
K03332	21.896	0.509	0.001	0.001	13.526	64.743	0.0530021
Lactococcus	21.891	0.354	0.001	0.002	27.35	58.834	0.0373363
K00204	21.891	0.55	0.001	0.002	18.976	56.445	0.0257586
K01730	21.884	0.545	0.006	0.006	24.767	72.53	0.0455622
K19005	21.857	0.315	0.002	0.007	24.732	74.639	NA
K00021	21.816	0.544	0.001	0.001	20.024	36.642	0.0400168
Parvularcula	21.815	1.482	0.009	0.004	21.165	59.306	0.0351521
K09776	21.801	0.473	0.001	0.001	21.044	44.366	0.0296487
K09251	21.795	1.383	0.002	0.002	25.281	36.83	0.0274607
K12995	21.768	0.484	0.002	0.002	25.691	91.919	0.0255326
K02110	21.768	1.97	0.003	0.003	19.238	91.56	NA
K14136	21.759	0.392	0.001	0.002	17.572	34.488	NA
K02858	21.723	2.246	0.008	0.005	18.494	117.775	0.0312593
Metarhizium	21.705	0.606	0.002	0.001	17.407	60.112	0.0523012
K00661	21.703	0.296	0.001	0.006	31.208	84.536	0.0488866
K12589	21.692	0.361	0.001	0.001	22	53.85	0.0471599
Pluralibacter	21.657	2.031	0.004	0.003	15.985	78.565	0.0249805
K07443	21.656	1.136	0.027	0.005	34.984	101.142	0.0460118
K07287	21.647	1.237	0.001	0	18.012	30.64	0.0335036
Halarchaeum	21.621	0.944	0.001	0.002	29.562	43.437	0.0314693
K11744	21.616	0.733	0.01	0.013	69.521	73.217	0.0503955
K01244	21.615	1.468	0.008	0.002	31.869	82.409	NA
Methanomicrobium	21.594	0.703	0.002	0.002	25.908	62.484	0.037407
Mesorhizobium	21.586	0.316	0.002	0.004	42.397	122.146	NA
K03639	21.585	0.513	0.001	0.001	48.185	26.367	0.03709
K18478	21.577	0.339	0.001	0.004	18.042	81.38	0.0420586
K00728	21.523	0.298	0.001	0.001	28.99	38.419	0.024227
Leptothrix	21.518	0.743	0.011	0.003	79.552	74.502	0.0448315
Altererythrobacter	21.513	0.992	0.001	0.004	19.588	57.609	NA
Beggiatoa	21.511	0.987	0.002	0.002	20.519	52.499	0.0325238
K01224	21.481	0.366	0.001	0.003	15.199	56.211	0.0787975
Acetomicrobium	21.476	0.45	0.002	0.002	16.48	36.909	NA
K06937	21.476	0.579	0.002	0.002	11.763	66.575	0.0313883
K02621	21.469	0.478	0	0.001	8.749	62.616	0.0308134
Nitratireductor	21.457	1.73	0.007	0.007	29.237	68.744	0.0284945
K08364	21.453	0.372	0.001	0.001	15.364	48.49	0.0274431
K02172	21.438	0.839	0.003	0.001	21.997	53.86	NA
Brachybacterium	21.43	0.576	0.003	0.013	19.008	55.695	0.0352666
K07494	21.426	0.474	0.001	0.001	29.921	99.751	0.0333435
K03410	21.422	1.72	0.005	0.001	29.146	56.456	NA
K07056	21.415	1.94	0.004	0.015	22.488	136.294	0.0450598
K02457	21.39	0.934	0.002	0.003	22.21	44.146	0.0692487
Beijerinckia	21.376	21.89	0.036	0.002	19.834	59.051	0.0477591
Salimicrobium	21.373	0.6	0.003	0.002	11.444	31.575	NA
Thermosulfidibacter	21.372	3.9	0.023	0.012	55.897	109.966	0.0332462
K06881	21.344	4.635	0.004	0.001	25.231	42.234	0.0294498
Congregibacter	21.333	0.691	0.002	0.005	84.288	95.928	0.045176
Butyrivibrio	21.323	1.654	0.002	0.015	23.501	57.072	0.0895871
K03421	21.292	0.349	0.002	0.002	9.295	44.813	0.0434272
Xanthobacter	21.274	1.141	0.004	0.002	49.56	52.661	0.0404342
Gemella	21.273	3.193	0.01	0.099	29.625	73.991	0.0428641
K00925	21.262	7.591	0.002	0.003	27.811	61.047	0.0444222
Azorhizobium	21.149	0.195	0.001	0.001	54.464	76.494	NA
K13787	21.147	0.555	0.002	0.002	17.143	43.39	0.0291752
K01488	21.127	0.873	0.004	0.004	18.338	32.162	0.0589038
Salinispira	21.126	1.171	0.003	0.001	46.322	51.056	NA
K03399	21.094	1.944	0.005	0.04	166.048	212.295	0.110905
Gloeomargarita	21.084	0.416	0.003	0.002	11.684	43.906	0.0472926
Kalmanozyma	21.08	5.024	0.003	0.018	89.326	70.989	0.045029
K00014	21.079	0.21	0.001	0.002	14.078	38.802	0.0549994
Vagococcus	21.065	0.939	0.013	0.011	22.19	68.881	0.0541073
K06888	21.063	1.277	0.003	0.002	35.673	82.528	0.0560283
Frondihabitans	21.062	1.021	0.004	0.003	40.719	74.183	0.11192
Komagataella	21.043	0.241	0.002	0.002	24.969	80.97	0.0726556
K00104	21.042	2.737	0.002	0.002	19.564	38.219	0.0493521
K10924	21.038	0.171	0	0.001	31.28	52.777	0.0636095
K02500	21.037	1.556	0.002	0.003	34.667	96.298	0.0640278
K06984	21.028	1.023	0.001	0.002	13.871	43.666	0.032302
K14059	21.017	2.245	0.006	0.002	28.562	48.39	0.0335505
Snodgrassella	21.004	1.305	0.001	0.002	28.58	42.16	0.0302181
K03204	20.981	3.614	0.007	0.003	69.09	91.209	0.0528368
K02528	20.955	0.295	0.002	0.002	48.851	53.331	0.06173
Pyrenophora	20.932	1.278	0.002	0.002	124.132	45.089	0.0350668
K09940	20.916	0.276	0.002	0.001	12.439	57.647	0.0276281
K09733	20.879	0.438	0.001	0	18.634	55.668	0.0419261
K02558	20.869	0.292	0.006	0.006	22.603	76.408	0.0334538
K07159	20.863	0.746	0.002	0.004	26.606	52.021	0.0882275
K01729	20.849	0.221	0.001	0.002	16.312	53.703	NA
K03892	20.844	0.612	0.001	0.002	20.184	74.605	NA
K05350	20.818	33.345	0.032	0.001	14.741	41.866	0.0966084
K07636	20.798	0.476	0.004	0.001	69.619	92.242	0.0356029
K02199	20.796	0.447	0.002	0.002	32.553	64.086	0.0451298
K07795	20.782	1.37	0.002	0.012	26.342	66.915	0.0402345
K00619	20.782	1.096	0.005	0.009	57.811	98.007	0.0313802
K17234	20.778	0.491	0.002	0.001	32.238	88.739	0.0316495
K01858	20.764	0.694	0.004	0.002	11.641	56.165	0.0476036
Methylocystis	20.759	0.722	0.001	0.003	24.413	47.008	0.022304
K19169	20.737	1.007	0.002	0.016	22.308	78.957	0.0439464
K03501	20.733	3.225	0.002	0.002	18.826	34.639	0.0715951
K21218	20.729	0.675	0.001	0.002	30.097	61.134	0.0932931
Puccinia	20.713	0.296	0.001	0.001	26.113	101.718	0.0397724
Corallococcus	20.711	0.493	0.002	0.001	28.007	80.399	0.0224095
K02838	20.693	1.098	0.003	0.017	35.266	57.228	0.0377144
K01821	20.679	0.451	0.003	0.016	12.632	53.692	0.0640141
Defluviitoga	20.675	1.704	0.003	0.004	23.128	36.809	0.042577
K17675	20.67	0.518	0.002	0.008	15.663	43.729	0.0475295
K02010	20.664	0.459	0.002	0.005	25.516	77.644	0.103899
K09967	20.655	0.639	0.002	0.01	15.811	43.307	0.0334258
K01575	20.652	9.087	0.004	0.008	16.463	77.886	0.0437423
Truepera	20.634	0.645	0.002	0.001	149.951	120.715	0.0526801
K02775	20.634	0.817	0.002	0.003	20.636	97.129	0.0253675
K03305	20.634	0.192	0.002	0.002	24.215	63.023	0.0388141
CandidatusIzimaplasma	20.617	1.251	0.01	0.004	22.716	68.253	0.130389
K18829	20.586	0.447	0.001	0.002	12.976	52.318	0.0321046
K03499	20.576	0.371	0.001	0.001	19.07	54.863	0.0286803
K00641	20.563	0.756	0.006	0.063	21.622	59.991	0.114333
K02824	20.557	0.278	0.001	0.003	15.817	68.859	0.0463862
CandidatusCloacimonas	20.555	0.479	0.001	0.005	16.286	60.374	0.0416231
Trichodesmium	20.543	0.307	0.001	0.001	16.804	53.453	0.0311757
K11068	20.532	1.968	0.003	0.017	33.783	65.985	0.0333144
Marivirga	20.528	5.061	0.002	0.002	26.645	49.428	0.0367852
Formosa	20.505	0.585	0.001	0.003	35.506	33.086	0.0384545
K05715	20.498	0.502	0.001	0.004	13.119	44.473	NA
K11783	20.495	1.382	0.007	0.216	16.559	70.669	0.0459552
K02535	20.488	0.385	0.002	0.003	29.949	54.919	0.0429871
K07071	20.483	0.345	0.003	0.001	44.448	43.245	0.0404569
Ignavibacterium	20.481	0.645	0.003	0.003	23.317	68.656	0.0400246
Micromonospora	20.479	1.574	0.002	0.001	24.607	90.472	0.0312518
Segniliparus	20.466	0.413	0.002	0.002	19.337	53.2	0.0372528
K03932	20.465	0.498	0.004	0.002	41.463	89.193	0.0350894
CandidatusParacaedibacter	20.429	2.645	0.004	0.005	16.955	77.739	0.0603704
K07862	20.403	0.817	0.001	0.002	13.198	60.932	0.0316332
Spizellomyces	20.39	0.294	0.001	0.001	8.355	32.237	NA
K09861	20.383	0.504	0.001	0.005	17.977	48.262	0.0281675
K01768	20.376	0.459	0.002	0.004	18.58	32.15	NA
Kangiella	20.356	0.984	0.016	0.002	31.98	79.405	0.04387
K02478	20.356	0.228	0.001	0.001	12.485	51.516	0.0415196
CandidatusHoaglandella	20.339	0.355	0.001	0.003	24.598	82.214	0.0298919
K04483	20.336	0.75	0.001	0.002	42.046	60.91	0.0592686
Capronia	20.302	0.348	0.001	0.001	8.947	43.788	0.0411808
K02874	20.277	2.804	0.004	0.017	25.409	72.374	0.0550522
K02878	20.263	0.388	0.002	0.003	18.056	51.845	0.0488121
Coraliomargarita	20.243	0.91	0.002	0.12	200.201	52.237	NA
K02169	20.239	0.618	0.006	0.002	15.584	22.704	0.0409961
K09013	20.236	0.795	0.002	0.002	24.87	60.772	0.0320642
K11529	20.231	0.225	0.001	0.002	13.623	48.253	0.0704298
K06409	20.22	2.517	0.011	0.001	33.607	21.433	NA
K03666	20.217	0.955	0.001	0.001	15.988	66.617	0.0340529
K01880	20.209	0.681	0.001	0.001	32.069	53.839	0.0329318
K07705	20.209	0.362	0.002	0.003	43.602	82.928	0.0583723
K01845	20.205	0.238	0.001	0.003	20.082	91.367	0.267046
K01925	20.152	0.474	0	0.003	14.542	54.625	0.0358719
Draconibacterium	20.137	0.319	0.004	0.004	20.979	61.849	0.0310735
Veillonella	20.137	0.505	0.001	0.001	65.441	50.999	0.0366928
Flavisolibacter	20.136	2.029	0.002	0.003	15.457	54.97	0.0372074
K06179	20.11	0.76	0.002	0.001	26.401	88.578	NA
Thermosediminibacter	20.105	0.478	0.001	0.001	17.637	35.128	NA
K15460	20.096	0.304	0.002	0.002	18.092	34.441	0.0379114
Coprothermobacter	20.095	3.315	0.003	0.021	43.051	42.843	0.0327893
K06176	20.093	0.445	0.001	0.001	19.658	98.009	0.0605784
K00645	20.09	0.464	0.001	0.003	27.501	63.479	0.0417792
Shigella	20.077	3.936	0.005	0.022	31.228	34.653	0.0196166
Salinicoccus	20.073	0.462	0.002	0.002	24.679	49.182	NA
K19140	20.068	0.486	0.003	0.002	21.602	36.054	0.0270492
K19091	20.066	0.229	0.001	0	11.391	24.036	0.0375712
K01812	20.064	0.492	0.001	0.001	14.492	43.769	0.039344
K01487	20.037	0.639	0.002	0.001	33.981	44.385	0.028238
K01844	20.033	1.538	0.006	0.009	25.207	70.19	0.080718
K00854	19.943	4.683	0.005	0.001	13.293	39.867	0.0383331
K21688	19.935	0.899	0.001	0.015	20.744	26.962	NA
Chlorobaculum	19.934	0.502	0.001	0.004	15.131	62.53	NA
K23259	19.933	0.638	0.002	0.002	20.035	56.613	NA
Persicobacter	19.93	0.756	0.004	0.003	13.086	61.617	0.0696839
Schizophyllum	19.903	0.896	0.003	0.005	20.794	50.435	0.0413189
Edwardsiella	19.857	0.314	0.001	0.001	34.265	53.738	0.0408424
K03545	19.835	0.6	0.003	0.001	12.579	74.829	0.0343502
K22928	19.825	0.569	0.002	0.003	17.925	54.506	0.0671529
K18908	19.824	1.655	0.001	0.002	17.625	56.307	0.0369353
Hyphomicrobium	19.82	1.302	0.004	0.002	17.552	46.391	NA
K01507	19.771	0.893	0.002	0.002	12.748	52.596	0.0509891
Planktothrix	19.756	0.37	0.003	0.002	17.022	40.141	0.0273974
K18855	19.743	0.609	0.001	0.002	12.919	24.342	0.0684305
K00009	19.735	0.224	0.001	0.002	27.48	81.046	NA
K06865	19.731	0.545	0.001	0.001	24.747	54.065	NA
Halioglobus	19.725	0.777	0.002	0.001	16.509	59.749	0.0492638
Cytophaga	19.721	2.784	0.004	0.005	20.483	53.337	0.0865385
K00798	19.704	0.303	0.001	0.001	99.105	189.46	NA
K00721	19.686	0.206	0.005	0.001	37.814	87.772	0.0424815
K03282	19.679	0.382	0.001	0.003	31.337	104.261	0.0318266
K01923	19.672	2.753	0.004	0.002	11.909	17.934	0.0532548
K21908	19.655	0.394	0.001	0.001	12.085	31.67	NA
K03571	19.653	0.637	0.002	0.002	16.871	34.192	NA
K18926	19.63	0.565	0.004	0.005	30.887	62.072	0.0500465
K02482	19.616	0.326	0.002	0.003	21.65	61.529	0.0364691
K03471	19.574	0.271	0.003	0.003	20.163	58.271	0.160787
K00395	19.568	3.5	0.006	0.004	27.788	65.456	0.02939
K14105	19.562	2.248	0.001	0.001	16.677	35.167	0.0459624
Moesziomyces	19.52	0.35	0.001	0.003	22.142	65.765	0.0226241
Parvibaculum	19.518	0.68	0.002	0.001	23.043	78.558	0.0490434
K02988	19.499	0.364	0.003	0.001	26.238	52.285	0.0638973
Parastagonospora	19.478	1.532	0.002	0.003	21.151	67.586	0.0441578
K16652	19.478	0.34	0.002	0.001	15.009	49.409	0.0554219
K22081	19.473	0.464	0.001	0.007	14.945	39.796	0.0464876
K02851	19.471	0.286	0.002	0.003	33.238	82.532	0.0486381
K07129	19.465	0.718	0.001	0.004	21.165	46.249	0.0377756
K01173	19.46	0.232	0	0.002	14.358	57.3	0.0320194
K03231	19.444	0.33	0.001	0.003	18.288	56.409	0.0763429
Dialister	19.425	1.462	0.084	0.008	145.116	51.807	0.0299652
Thermotoga	19.422	37.128	0.06	0.002	17.899	63.766	0.0629547
K02050	19.412	0.298	0.001	0.001	8.335	39.209	0.030463
K06956	19.408	2.508	0.004	0.004	23.826	49.431	0.0368673
Cellulophaga	19.382	0.466	0.001	0.002	17.41	56.667	0.0326682
K22210	19.349	1.938	0.002	0.003	18.36	44.185	0.0387633
Rahnella	19.343	3.633	0.014	0.006	17.051	72.79	0.0592205
Arthrospira	19.327	0.494	0.001	0.002	17.497	53.376	0.0280438
K02777	19.326	0.212	0	0.001	12.953	28.554	0.0596389
K08321	19.326	4.414	0.004	0.01	18.384	23.014	0.0501047
K02626	19.316	0.35	0.001	0.002	14.844	30.915	0.0360244
K07696	19.296	4.069	0.009	0.006	14.289	68.88	0.086521
K04798	19.281	0.862	0.001	0.001	33.135	86.732	NA
K15429	19.281	0.589	0.001	0.002	14.979	61.949	0.0228041
K11741	19.28	0.701	0.002	0.002	18.844	37.439	0.057599
CandidatusNitrosopelagicus	19.277	1.029	0.002	0.003	46.7	33.846	0.0438475
Halobiforma	19.275	2.159	0.001	0.001	12.664	61.422	NA
K01223	19.269	0.388	0.009	0.002	45.815	21.901	NA
K03313	19.268	1.3	0.001	0.003	19.826	58.887	0.03993
Sediminispirochaeta	19.258	1.508	0.004	0.002	13.18	59.27	0.0616039
K23159	19.255	0.286	0.001	0.005	16.264	34.312	0.0760855
Tannerella	19.255	0.342	0.001	0.004	12.188	45.764	NA
K02319	19.222	0.579	0.001	0.001	18.158	31.781	0.0404839
Rhodovulum	19.211	0.449	0.002	0.002	22.149	41.597	0.0313598
K06199	19.2	0.379	0.001	0.002	10.42	26.677	0.0298912
K16214	19.187	0.536	0.001	0.006	23.265	55.383	0.0225935
K09022	19.181	0.321	0.001	0.002	17.575	38.818	0.0334904
K05592	19.165	0.381	0.002	0.004	28.752	92.525	0.0442183
K19266	19.136	0.373	0.001	0.002	13.603	58.864	0.0413762
K02906	19.134	0.307	0.002	0.003	13.769	38.647	0.0261039
Podospora	19.128	0.869	0.002	0.002	6.332	43.321	0.0408564
K20487	19.107	2.509	0.019	0.002	34.642	55.944	0.104896
K00400	19.069	0.743	0.001	0.001	42.208	47.509	0.0910521
K07474	19.065	0.236	0.001	0.002	14.814	50.595	0.0437258
Wallemia	19.058	0.316	0.001	0.002	13.492	24.71	NA
Sulfitobacter	19.05	5.126	0.007	0.003	14.713	55.714	NA
K03438	19.04	0.434	0.002	0.002	15.158	70.242	0.026527
K06973	19.027	0.502	0.001	0.003	37.955	86.94	NA
K21681	19.024	0.641	0.031	0.009	35.398	37.481	0.0567285
Marinovum	19.008	0.413	0.001	0.002	20.139	74.398	NA
K14118	18.99	0.399	0.001	0.001	20.2	48.922	0.0330754
K06390	18.988	0.646	0.001	0.001	12.964	74.866	0.0531087
K11785	18.962	0.497	0.019	0.254	16.992	90.672	0.0485977
K00791	18.952	1.112	0.001	0.003	14.129	62.972	NA
K15734	18.938	0.799	0.003	0.004	10.57	33.948	0.0342444
K03336	18.937	0.668	0.002	0.002	18.732	84.041	0.0382396
K07150	18.929	2.782	0.003	0.002	24.393	60.142	0.0312463
K00054	18.897	0.61	0.005	0.002	16.299	85.906	0.0425408
K01759	18.89	0.606	0.001	0.002	11.788	76.256	NA
Gloeophyllum	18.887	0.519	0.002	0.002	23.543	90.721	0.0392377
K06879	18.885	0.318	0.001	0.001	21.471	58.008	NA
K01997	18.884	1.04	0.007	0.002	12.161	23.546	NA
Martelella	18.882	0.454	0.001	0.002	11.799	27.835	NA
K04801	18.882	1.036	0.001	0.003	16.015	29.308	NA
K09137	18.869	0.825	0.003	0.016	15.1	34.697	NA
Pseudohongiella	18.859	16.863	0.016	0.004	20.955	43.63	0.0391512
K02564	18.85	0.532	0.001	0.001	10.455	48.254	0.0591851
K02323	18.847	0.417	0.001	0.002	23.346	42.185	NA
Syntrophus	18.841	0.573	0.002	0.002	12.778	67.92	0.214374
K01159	18.837	0.369	0.003	0.001	52.288	38.478	0.0326269
K01740	18.834	0.308	0.001	0.001	15.496	49.615	0.0315742
K03780	18.833	0.418	0.002	0.001	28.532	54.234	0.0329711
Chloroherpeton	18.831	0.796	0.002	0.002	23.332	33.755	NA
K00177	18.824	0.366	0.002	0.001	17.371	34.329	0.035144
K00548	18.815	1.076	0.001	0.002	19.218	41.309	0.0481766
K01302	18.803	0.667	0.002	0.002	14.303	63.364	0.0274531
K06306	18.801	0.403	0.003	0.003	24.416	60.48	0.0508937
CandidatusDesulfofervidus	18.791	2.954	0.008	0.074	12.724	80.879	0.0370732
Nautilia	18.787	0.404	0.004	0.006	18.249	64.276	0.0490345
Sphingopyxis	18.781	0.371	0.001	0.003	29.781	84.273	0.0504891
K15303	18.78	4.997	0.005	0.001	19.207	35.11	NA
K00349	18.759	0.45	0.001	0.003	15.508	54.818	NA
K21345	18.757	5.562	0.006	0.005	58.883	74.97	0.0647892
K16150	18.755	0.993	0.004	0.002	29.052	73.519	0.0586251
K17744	18.745	0.373	0.001	0.002	10.775	50.971	0.0343449
Kingella	18.737	0.416	0.001	0.001	27.839	94.69	0.0317285
K02107	18.723	5.784	0.019	0.002	10.268	68.61	0.0271074
K18012	18.723	2.006	0.002	0.003	10.944	67.37	0.0942048
K22044	18.698	1.61	0.002	0.001	17.326	46.438	0.0470978
K19954	18.692	1.219	0.002	0.004	13.351	44.22	0.0304774
K21011	18.683	0.515	0.001	0.003	19.404	45.129	0.0226339
Chryseobacterium	18.648	2.85	0.124	0.89	262.162	43.181	0.0284342
Natranaerobius	18.637	1.527	0.004	0.008	28.076	55.329	0.0320844
K20265	18.63	5.304	0.017	0.007	20.7	70.82	0.0573925
K01104	18.622	0.288	0.001	0.002	22.316	53.189	0.0410859
K00794	18.611	3.287	0.003	0.001	186.287	75.111	0.0402858
Ammonifex	18.609	0.287	0.001	0.001	8.952	43.811	0.0325219
K00577	18.607	1.174	0.001	0.001	14.847	52.821	0.0478528
Methanohalophilus	18.606	0.623	0.003	0.001	23.415	34.288	NA
K13283	18.605	1.095	0.004	0.004	37.33	38.349	0.0729556
K08722	18.592	0.688	0.002	0.001	16.876	50.938	NA
K01961	18.587	0.69	0.001	0.002	14.296	49.569	0.0617523
K02651	18.545	0.454	0.002	0.004	32.277	68.221	0.295137
K19955	18.529	5.198	0.004	0.001	13.663	58.102	0.0457929
K07568	18.522	0.207	0.001	0.002	19.956	33.208	0.0365273
K03151	18.518	0.404	0.001	0.002	10.909	60.809	NA
K03327	18.516	0.472	0.002	0.002	13.982	21.593	0.0671754
K10672	18.515	0.593	0.001	0.007	19.588	49.689	0.105389
K01565	18.512	1.913	0.003	0.003	23.356	33.744	0.0480286
K10974	18.503	0.765	0.004	0.001	19.582	39.302	0.0333258
K02278	18.495	0.485	0.001	0.002	10.008	21.596	0.0269894
K00990	18.484	2.559	0.002	0.001	14.909	37.418	0.0441721
K18959	18.445	0.413	0.001	0.001	13.405	49.573	0.0386489
Roseiflexus	18.429	0.573	0.002	0.003	18.192	63.141	0.0296505
Trueperella	18.42	1.027	0.018	0.056	82	40.361	0.0737032
Wolbachia	18.42	0.301	0.001	0.002	7.536	27.128	NA
Ochrobactrum	18.418	0.492	0.002	0.002	18.437	51.265	0.0830528
K10822	18.407	0.689	0.001	0.002	39.268	76.459	NA
K09773	18.401	0.4	0.001	0.002	13.219	61.212	0.0420645
K15523	18.366	0.562	0.001	0.004	14.513	53.558	0.0343276
Rhodoplanes	18.347	1.363	0.007	0.002	21.67	122.026	0.0396433
K17235	18.34	0.641	0.002	0.001	26.299	46.396	NA
K00208	18.323	0.613	0.002	0.004	17.714	39.206	0.0411073
Cupriavidus	18.276	0.76	0.005	0.003	18.898	67.836	NA
K00052	18.263	0.92	0.001	0.001	13.124	49.285	0.0386348
Listeria	18.263	2.176	0.005	0.018	17.021	40.23	NA
Spirochaeta	18.238	0.217	0.001	0.003	15.522	61.976	0.063674
Magnetospirillum	18.231	0.401	0.001	0.001	15.946	53.76	0.0522198
K14109	18.227	0.48	0.001	0.001	10.328	16.168	0.0262835
K00626	18.219	0.327	0.004	0.001	23.562	36.428	0.0246026
K03365	18.209	0.985	0.001	0.002	11.107	33.351	NA
K07126	18.186	0.294	0	0.001	16.209	121.908	0.0459914
Thermobaculum	18.186	1.008	0.001	0.001	30.442	59.913	0.0398177
Aneurinibacillus	18.184	0.501	0.007	0.004	27.165	54.087	0.0543023
K18962	18.182	0.271	0.001	0.001	21.03	62.679	0.0494227
Pichia	18.178	0.496	0.001	0.002	10.625	27.742	NA
Alistipes	18.167	3.183	0.024	0.003	20.413	34.345	0.02975
K07721	18.165	0.462	0.001	0.001	18.08	29.601	0.0469032
K07260	18.143	0.443	0.001	0.001	9.826	33.537	NA
Synechococcus	18.142	0.531	0.002	0.001	9.172	89.925	0.0318432
K00971	18.127	0.365	0.001	0.001	20.602	79.806	0.0340904
K06878	18.127	0.282	0.008	0.002	22.029	41.726	0.0316868
Ectothiorhodospira	18.112	0.781	0.002	0.002	27.37	50.605	NA
K23975	18.094	0.779	0.002	0.004	20.046	49.692	0.0481544
K03556	18.081	1.849	0.016	0.009	100.136	77.478	NA
Comamonas	18.073	0.311	0.001	0.002	47.263	61.278	0.0221663
Rhodococcus	18.041	0.606	0.007	0.007	18.069	53.307	0.0352915
K19294	18.031	2.709	0.003	0.002	25.456	51.976	0.0230174
K01494	18.023	0.26	0.001	0.001	13.602	26.28	0.0722623
Wenzhouxiangella	18.017	0.209	0.001	0.003	32.231	65.201	0.0456222
K02348	18.014	0.345	0.001	0.002	15.697	63.07	0.0312538
K13599	18.004	0.795	0.004	0.004	14.397	43.217	0.0416975
K00995	17.99	0.181	0.002	0.002	15.269	52.583	0.0315986
K02484	17.979	0.987	0.006	0.01	46.333	84.221	0.0880657
K01026	17.955	0.574	0.001	0.004	18.8	74.301	NA
Enterocytozoon	17.948	0.611	0.003	0.001	9.478	45.868	0.0283688
K07706	17.948	1.593	0.003	0.001	23.172	38.261	0.0550354
K03521	17.947	2.09	0.002	0.005	16.54	52.195	0.0420832
K01779	17.946	0.641	0.001	0.001	14.194	32.4	NA
K11616	17.93	1.536	0.003	0.001	23.438	68.042	0.108823
K07569	17.929	3.744	0.001	0.003	19.236	25.309	NA
K09780	17.928	0.471	0.002	0.002	15.735	57.268	0.068109
K01473	17.926	0.546	0.001	0.003	20.719	47.404	0.0291957
K00833	17.92	0.227	0.003	0.005	44.327	13.254	0.0681406
Klebsiella	17.919	0.491	0.001	0.002	28.946	57.368	NA
Verrucosispora	17.912	0.554	0.002	0.001	22.13	21.428	0.0335154
K11941	17.912	0.497	0.001	0.001	15.666	57.097	0.0261531
K00795	17.905	3.207	0.004	0.001	14.551	17.091	0.0377733
Natronomonas	17.899	0.842	0.002	0.002	14.463	49.75	0.0341014
Melissococcus	17.899	1.129	0.002	0.005	23.226	71.53	0.0519769
K02241	17.891	13.546	0.011	0.003	135.836	51.625	0.041658
Planktomarina	17.891	0.304	0.001	0.004	23.186	52.167	0.104177
K06949	17.875	0.28	0.001	0.003	10.069	48.857	NA
K03286	17.866	0.496	0.002	0.002	10.015	49.583	0.0357626
Cyclobacterium	17.82	0.536	0.001	0.001	21.318	50.107	NA
K19123	17.814	0.799	0.001	0.002	14.06	16.04	0.0369815
K01034	17.814	1.277	0.01	0.007	19.134	53.686	0.0679315
Waddlia	17.794	0.579	0.002	0.003	13.046	33.876	0.0445153
Melioribacter	17.793	0.701	0.006	0.007	28.322	185.927	0.0303044
K04484	17.784	2.187	0.002	0.001	17.456	60.895	0.0428044
K15034	17.765	2.186	0.013	0.038	29.803	82.197	0.0461855
K02019	17.74	1.043	0.002	0.019	44.651	36.337	0.0292776
K09893	17.738	0.205	0.001	0.001	13.922	20.072	0.0505991
Methylibium	17.737	0.374	0.001	0.001	25.41	43.206	0.0553316
K06298	17.735	0.445	0.002	0.001	39.361	34.92	NA
Sulfurospirillum	17.688	0.21	0.001	0.002	26.87	55.386	0.0295584
Babesia	17.653	0.389	0.002	0.01	21.929	42.396	0.0498946
K01588	17.649	0.543	0.002	0.002	16.738	71.62	0.0540286
K00337	17.62	4.674	0.003	0.001	17.124	29.59	0.0297288
K07134	17.606	0.295	0.001	0	11.014	38.794	0.0401222
K07236	17.584	0.346	0.001	0.001	20.396	70.308	0.102567
K03740	17.566	0.74	0.001	0.001	10.653	36.56	0.0384442
K16557	17.561	0.265	0.002	0.001	5.781	41.7	0.0336495
K03799	17.555	3.233	0.001	0.002	18.574	43.891	0.0283624
Postia	17.549	1.183	0.002	0.002	24.926	48.168	0.0656009
K22082	17.542	0.836	0.001	0.001	11.867	39.367	0.0421687
K01628	17.541	2.042	0.003	0.002	10.168	25.251	0.0577102
Morganella	17.536	2.717	0.002	0.003	28.372	30.864	0.0451102
K05366	17.532	0.299	0.001	0.001	10.912	25.011	NA
K23983	17.528	34.472	0.072	0.003	29.139	68.778	0.0435746
K02237	17.515	0.637	0.001	0.001	20.158	24.995	0.068501
K06382	17.509	0.523	0.001	0.001	4.762	35.752	0.0459612
K15923	17.505	0.395	0.002	0.001	21.154	63.858	NA
Chloroflexus	17.498	0.37	0.002	0.002	15.007	38.95	NA
K07473	17.453	1.047	0.001	0.003	32.544	131.112	0.189346
Desulfurella	17.433	0.69	0.005	0.022	14.052	52.152	NA
Teredinibacter	17.43	0.49	0.002	0.002	12.933	60.318	NA
K03586	17.427	0.475	0.001	0.001	15.895	12.179	0.0371012
Nitrosomonas	17.421	1.05	0.001	0.002	18.925	96.143	0.0372771
Solitalea	17.414	0.514	0.003	0.004	15.632	35.356	0.0379246
K07144	17.407	0.475	0.001	0.001	13.509	42.651	NA
Hippea	17.392	1.956	0.004	0.006	23.493	51.288	0.0529084
K07014	17.384	0.736	0.001	0.001	18.389	43.936	0.026221
K03548	17.384	0.492	0.001	0.001	50.959	28.045	0.0404229
K22723	17.374	0.391	0.002	0.002	18.034	43.625	0.0224743
K01752	17.366	10.951	0.006	0.004	18.941	47.436	0.0412426
K12994	17.353	0.454	0.001	0.001	45.716	80.764	NA
K07751	17.333	0.355	0.001	0.001	18.528	65.182	0.130778
Rufibacter	17.313	0.39	0.001	0.002	19.65	56.815	0.0682892
K13480	17.312	0.417	0.001	0.001	14.825	64.513	0.0280922
K16924	17.307	0.704	0.003	0.002	17.189	60.327	NA
Anaplasma	17.304	0.873	0.004	0.007	12.92	42.989	0.0303284
K03587	17.299	0.457	0.001	0.008	17.997	37.278	0.0551194
Nocardiopsis	17.296	0.393	0.001	0.003	16.255	42.13	NA
K01478	17.284	0.602	0.003	0.002	16.456	28.961	0.0372873
Leisingera	17.275	0.585	0.001	0.004	15.642	38.486	0.0605176
K01278	17.275	1.759	0.008	0.001	13.254	40.205	0.031667
Marinobacterium	17.269	3.67	0.003	0.003	33.596	98.791	0.0581777
K07031	17.251	0.198	0.001	0.002	10.464	26.38	0.0322753
K00978	17.251	0.868	0	0.001	11.38	48.312	0.0443235
K05337	17.247	104.746	0.356	0.011	161.301	199.631	0.0513667
Zymoseptoria	17.221	7.236	0.022	0.005	24.663	74.192	0.036681
K00341	17.219	1.54	0.002	0.002	10.643	28.938	NA
K06198	17.2	0.488	0.002	0.002	11.638	44.246	0.227808
K03208	17.194	0.749	0.002	0.005	14.05	51.812	0.0285024
K01270	17.184	0.297	0.001	0.001	27.935	39.946	NA
K21619	17.153	0.207	0.003	0.003	23.696	36.718	0.0720771
K09128	17.148	1.059	0.001	0.004	19.623	33.773	0.0488637
K01501	17.142	1.478	0.003	0.003	7.76	35.279	NA
K07010	17.14	2.302	0.003	0.002	11.27	35.906	0.0262266
K18675	17.139	0.521	0.002	0.001	11.49	29.254	0.0339755
K01358	17.126	0.449	0.002	0.003	19.62	70.471	0.0240982
Bordetella	17.102	0.269	0.003	0.002	16.32	57.174	0.0517761
K09949	17.09	0.467	0.002	0.007	28.287	60.572	0.084027
K13653	17.089	0.289	0.001	0.002	10.268	45.461	0.0485046
K07739	17.086	0.436	0.001	0.001	18.741	31.386	0.087935
K02876	17.084	0.382	0.002	0.004	26.848	75.886	0.0434452
Runella	17.07	0.433	0.002	0.003	37.363	56.474	0.0481658
K21030	17.069	1.051	0.002	0.004	19.691	68.246	0.031949
K06015	17.068	2.25	0.002	0.003	14.009	40.414	0.0350967
K01778	17.046	0.766	0.002	0.001	16.973	85.343	0.0427162
K11130	17.037	0.426	0.001	0.001	20.886	29.754	NA
K18896	17.036	0.465	0	0.002	15.107	41.669	0.0238569
K16264	17.016	0.24	0.001	0.001	9.233	22.819	0.0446805
K02662	16.998	2.121	0.015	0.075	43.469	99.223	0.0870898
Sclerotinia	16.994	0.466	0.001	0.002	10.101	45.581	NA
K06313	16.973	0.446	0.003	0.001	15.297	30.425	0.0340337
K01953	16.964	1.295	0.002	0.001	25.241	47.161	0.0350867
K09812	16.941	1.507	0.025	0.001	32.987	48.503	0.0812716
K12284	16.923	0.285	0	0.001	7.753	13.983	0.0769505
Chamaesiphon	16.911	1.592	0.001	0.001	8.664	31.758	0.0636393
Lawsonia	16.91	0.603	0.004	0.003	32.39	76.521	0.0401509
K00335	16.908	1.971	0.004	0.014	9.701	62.524	0.0340715
Sebaldella	16.901	0.463	0.002	0.006	27.448	57.194	0.0464153
K19158	16.895	2.192	0.008	0.006	18.403	49.523	0.0388637
K03790	16.891	0.528	0.001	0.003	19.714	77.971	0.0303751
K02948	16.887	0.974	0.002	0.001	15.67	77.602	0.058238
K08999	16.882	0.68	0.001	0.003	13.453	43.762	0.0334926
K22441	16.863	0.742	0.001	0.001	8.428	23.172	0.0398109
K03977	16.859	11.15	0.007	0.003	12.698	60.55	0.0348691
K00298	16.845	0.98	0.004	0.037	20.2	104.092	0.0708661
K02113	16.838	0.338	0.001	0.002	7.072	26.918	0.0246198
K09015	16.833	3.017	0.003	0.002	10.17	31.258	0.0453341
K06200	16.829	0.462	0.002	0.003	18.739	45.484	NA
K07278	16.826	0.261	0.001	0.001	14.702	33.728	NA
K16899	16.819	0.957	0.003	0.001	11.373	48.816	0.0404141
K03076	16.793	17.997	0.007	0.003	17.424	30.282	0.0766703
K12996	16.783	0.349	0.004	0.004	15.815	40.742	0.0344717
K00197	16.781	1.189	0.002	0.001	23.193	45.798	0.0429746
K15898	16.767	0.346	0.002	0.002	7.952	51.484	0.0268201
Xylanimonas	16.766	1.538	0.004	0.005	56.246	48.138	NA
K05967	16.763	0.436	0.001	0.003	7.705	40.189	NA
Cyanothece	16.757	0.734	0.002	0.002	26.541	50.973	0.0615513
Rivularia	16.721	0.818	0.001	0.001	15.737	61.552	0.0827862
K02471	16.712	0.334	0.002	0.032	25.744	50.355	0.0425637
Saccharopolyspora	16.674	0.558	0.001	0.003	17.133	19.342	0.0702643
K00793	16.672	0.575	0.001	0.001	36.069	58.513	0.032219
K00928	16.658	1.418	0.002	0.002	16.601	36.471	NA
K09942	16.649	0.508	0.003	0.018	31.342	35.134	0.0315313
K01235	16.645	0.992	0.003	0.001	10.396	44.146	0.0439629
K07442	16.631	0.399	0.001	0.001	17.089	46.958	NA
Rothia	16.617	0.315	0.001	0.002	20.204	66.769	0.0448391
K09116	16.615	0.35	0.001	0.003	14.351	34.584	0.0374848
K00112	16.586	1.1	0.001	0.003	28.263	51.725	0.0474787
Bosea	16.579	0.29	0.002	0.001	22.431	43.312	0.0857434
K09771	16.566	0.268	0.001	0.001	15.071	48.047	0.0283167
K03281	16.565	0.361	0.002	0.003	18.83	64.504	0.0415345
K17810	16.546	0.309	0.002	0.002	19.828	37.391	0.0296008
K13004	16.542	0.438	0.002	0.003	19.93	76.085	0.0465647
K01095	16.525	0.628	0.001	0.001	15.952	50.087	0.0431468
K02445	16.519	0.886	0.003	0.004	20.429	45.515	0.0396433
K13020	16.512	0.866	0.003	0.001	25.447	46.429	0.0382174
Geminocystis	16.504	1.166	0.001	0.003	14.346	45.136	0.032119
Xylella	16.503	1.698	0.003	0.005	21.892	45.945	0.0449749
K00940	16.49	0.563	0.002	0.002	17.142	57.105	NA
K03166	16.48	0.378	0.002	0.001	13.053	38.223	0.0484458
K01191	16.459	4.602	0.012	0.006	6.991	26.648	0.0643393
Acetoanaerobium	16.453	0.526	0.004	0.002	30.155	41.048	0.0615002
K07263	16.45	0.284	0.001	0.002	10.609	38.54	0.023664
Maribacter	16.45	1.685	0.004	0.012	39.265	90.974	0.0587443
K03673	16.442	0.351	0.001	0.001	13.769	44.409	0.0413237
K20444	16.433	0.403	0.001	0.001	24.27	49.018	0.0601578
K04564	16.426	0.377	0.005	0.005	16.669	32.567	NA
K02029	16.424	0.234	0.002	0.001	11.152	18.432	NA
Halostagnicola	16.41	0.239	0.001	0.002	18.207	75.312	0.0295223
K01001	16.409	0.187	0.001	0.001	19.993	36.126	0.0346116
K01676	16.408	0.456	0.001	0.002	11.713	23.384	NA
Ehrlichia	16.382	4.005	0.006	0.02	26.421	71.681	0.0346126
Alkaliphilus	16.378	0.412	0.001	0.001	10.577	28.953	NA
Desulfobacula	16.363	0.337	0.001	0.001	20.043	73.044	NA
K09903	16.36	0.655	0.002	0.005	22.708	47.314	0.0906784
K04566	16.357	0.758	0.003	0.008	36.358	66.184	0.0383438
K21140	16.349	0.796	0.003	0.001	17.806	27.888	0.0600599
Allisonella	16.346	0.575	0.001	0.001	76.759	48.523	0.0265206
K03045	16.342	0.533	0.002	0.001	9.253	31.715	0.123711
Aspergillus	16.341	0.271	0.002	0.001	20.749	53.677	0.0542628
K05352	16.326	0.494	0.001	0.003	23.529	46.794	0.0372748
Propionibacterium	16.312	1.264	0.003	0.002	26.812	39.931	0.0490744
K01607	16.312	0.75	0.001	0.002	16.263	45.905	0.0363236
K01337	16.305	1.353	0.005	0.006	14.187	75.61	0.0549909
K18707	16.288	1.351	0.001	0.001	16.361	49.856	0.0460209
K12276	16.287	3.054	0.007	0.004	32.843	47.437	0.0536931
K18704	16.276	0.504	0.001	0.002	11.318	58.42	0.0543153
K15024	16.269	0.701	0.002	0.006	29.33	46.948	0.0851081
K11751	16.258	0.591	0.001	0.006	12.545	50.668	0.0408215
K07580	16.252	1.139	0.003	0.002	14.299	31.895	0.0418605
K07098	16.245	0.362	0.002	0.005	11.605	61.79	0.0437946
K24131	16.234	0.882	0.001	0.004	30.134	81.791	0.0579789
K18332	16.233	2.638	0.004	0.002	7.841	37.613	0.0397812
K01770	16.231	0.41	0.001	0.003	21.53	53.762	0.0376642
Methanocaldococcus	16.22	0.163	0.001	0.001	45.474	160.766	0.0602907
K11749	16.202	5.082	0.002	0.005	20.873	34.024	0.0357001
K00703	16.191	1.775	0.006	0.004	8.678	38.442	NA
K02931	16.18	0.353	0.001	0.002	13.365	42.661	0.185456
K13075	16.175	0.573	0.001	0.003	16.429	51.726	0.031229
Mixia	16.171	1.21	0.003	0.002	13.646	27.758	0.0511517
K00980	16.162	0.305	0.001	0.001	14.72	40.613	0.0260692
K21556	16.152	0.783	0.003	0.003	11.456	25.887	0.0366829
Synechocystis	16.144	46.209	0.128	0.009	19.356	168.501	0.0428161
Janthinobacterium	16.13	0.313	0.001	0.002	16.804	34.139	0.087522
K21405	16.103	0.312	0.001	0.003	13.759	45.863	NA
K03683	16.099	0.4	0	0.001	34.89	39.261	NA
K13643	16.095	0.884	0.007	0.019	17.126	46.085	0.0365338
Acidimicrobium	16.085	0.718	0.002	0.002	15.54	46.301	0.0350061
Nitrospira	16.084	2.236	0.008	0.002	16.673	78.741	0.043636
K06926	16.081	0.357	0.001	0.002	14.491	20.526	0.0363769
K15256	16.081	0.619	0.002	0.001	10.787	41.245	0.0405212
K07016	16.072	2.045	0.003	0.003	27.354	43.381	0.0288277
K19075	16.061	1.044	0.006	0.001	22.486	21.544	0.0402268
K00174	16.05	1.913	0.002	0.001	14.492	34.98	0.0290907
CandidatusRiesia	16.05	0.541	0.003	0.002	18.553	35.987	0.0720792
K02466	16.032	0.469	0.001	0.003	25.717	67.609	NA
K01480	16.03	0.649	0.002	0.002	9.776	26.277	0.0286048
[truncated: 2,771 more rows]
